# Supplementary material for: Norcorroles as antiaromatic π-electronic systems that form dimension-controlled assemblies
Source: Chem Sci. 2024 Apr 16;15(20):7603–9. doi: 10.1039/d4sc01633e (PMC11110129; doi:10.1039/d4sc01633e)
Supplement: SC-015-D4SC01633E-s002 [file SC-015-D4SC01633E-s002.cif]

# Electronic Supplementary Material (ESI) for Chemical Science.
# This journal is © The Royal Society of Chemistry 2024

####################################################################### 
# 
# This file contains crystal structure data downloaded from the 
# Cambridge Structural Database (CSD) hosted by the Cambridge 
# Crystallographic Data Centre (CCDC).
# 
# Full information about CCDC data access policies and citation 
# guidelines are available at http://www.ccdc.cam.ac.uk/access/V1 
# 
# Audit and citation data items may have been added by the CCDC. 
# Please retain this information to preserve the provenance of 
# this file and to allow appropriate attribution of the data. 
# 
#######################################################################

data_s2a
_database_code_depnum_ccdc_archive 'CCDC 2288764'
loop_
_audit_author_name
_audit_author_address
'Yohei Haketa'
;Ritsumeikan University
Japan
;
_audit_update_record             
;
2024-04-11 deposited with the CCDC.	2024-04-16 downloaded from the CCDC.
;

_vrf_PLAT971_s2a                 
;
PROBLEM: 
Check Calcd Resid. Dens. 1.02A From Br2 1.61 eA-3
Check Calcd Resid. Dens. 1.39A From C2 1.59 eA-3
Check Calcd Resid. Dens. 1.48A From C17 1.55 eA-3

RESPONSE: The residual electron density around Br2, C2, and C17 
could not be assigned with reasonable atoms. 
;

_audit_creation_method           SHELXL-2014/7
_shelx_SHELXL_version_number     2014/7
_chemical_name_systematic        ?
_chemical_name_common            ?
_chemical_melting_point          ?
_chemical_formula_moiety         'C18 H16 Br2 N2 O3'
_chemical_formula_sum            'C18 H16 Br2 N2 O3'
_chemical_formula_weight         468.15

loop_
_atom_type_symbol
_atom_type_description
_atom_type_scat_dispersion_real
_atom_type_scat_dispersion_imag
_atom_type_scat_source
C C 0.0045 0.0022 'International Tables Vol C Tables 4.2.6.8 and 6.1.1.4'
H H 0.0000 0.0000 'International Tables Vol C Tables 4.2.6.8 and 6.1.1.4'
Br Br -1.0373 3.0002 'International Tables Vol C Tables 4.2.6.8 and 6.1.1.4'
N N 0.0085 0.0044 'International Tables Vol C Tables 4.2.6.8 and 6.1.1.4'
O O 0.0146 0.0081 'International Tables Vol C Tables 4.2.6.8 and 6.1.1.4'

_space_group_crystal_system      orthorhombic
_space_group_IT_number           61
_space_group_name_H-M_alt        'P b c a'
_space_group_name_Hall           '-P 2ac 2ab'

_shelx_space_group_comment       
;
The symmetry employed for this shelxl refinement is uniquely defined
by the following loop, which should always be used as a source of
symmetry information in preference to the above space-group names.
They are only intended as comments.
;

loop_
_space_group_symop_operation_xyz
'x, y, z'
'-x+1/2, -y, z+1/2'
'x+1/2, -y+1/2, -z'
'-x, y+1/2, -z+1/2'
'-x, -y, -z'
'x-1/2, y, -z-1/2'
'-x-1/2, y-1/2, z'
'x, -y-1/2, z-1/2'

_cell_length_a                   8.3326(2)
_cell_length_b                   12.8054(3)
_cell_length_c                   32.7329(8)
_cell_angle_alpha                90
_cell_angle_beta                 90
_cell_angle_gamma                90
_cell_volume                     3492.67(14)
_cell_formula_units_Z            8
_cell_measurement_temperature    90(2)
_cell_measurement_reflns_used    32477
_cell_measurement_theta_min      3.128
_cell_measurement_theta_max      29.211

_exptl_crystal_description       prism
_exptl_crystal_colour            orange
_exptl_crystal_density_meas      'not measured'
_exptl_crystal_density_method    ?
_exptl_crystal_density_diffrn    1.781
_exptl_crystal_F_000             1856
_exptl_transmission_factor_min   ?
_exptl_transmission_factor_max   ?
_exptl_crystal_size_max          0.80
_exptl_crystal_size_mid          0.30
_exptl_crystal_size_min          0.30
_exptl_absorpt_coefficient_mu    6.459
_shelx_estimated_absorpt_T_min   0.079
_shelx_estimated_absorpt_T_max   0.247
_exptl_absorpt_correction_type   multi-scan
_exptl_absorpt_correction_T_min  0.751
_exptl_absorpt_correction_T_max  1.000
_exptl_absorpt_process_details   'ABSCOR (T.Higashi, 2001)'
_exptl_absorpt_special_details   ?
_diffrn_ambient_temperature      90(2)
_diffrn_radiation_wavelength     0.81032
_diffrn_radiation_type           Synchrotron
_diffrn_source                   'synchrotron radiation SPring-8 BL40XU'
_diffrn_radiation_monochromator  'Si(111) Channel Cut'
_diffrn_measurement_device_type  'DECTRIS EIGER X 1M'
_diffrn_measurement_method       'Shutterless \w scans'
_diffrn_detector_area_resol_mean 13.33
_diffrn_reflns_number            32477
_diffrn_reflns_av_unetI/netI     0.0254
_diffrn_reflns_av_R_equivalents  0.0487
_diffrn_reflns_limit_h_min       -10
_diffrn_reflns_limit_h_max       10
_diffrn_reflns_limit_k_min       -15
_diffrn_reflns_limit_k_max       13
_diffrn_reflns_limit_l_min       -39
_diffrn_reflns_limit_l_max       39
_diffrn_reflns_theta_min         3.128
_diffrn_reflns_theta_max         29.211
_diffrn_reflns_theta_full        29.091
_diffrn_measured_fraction_theta_max 0.970
_diffrn_measured_fraction_theta_full 0.970
_diffrn_reflns_Laue_measured_fraction_max 0.970
_diffrn_reflns_Laue_measured_fraction_full 0.970
_diffrn_reflns_point_group_measured_fraction_max 0.970
_diffrn_reflns_point_group_measured_fraction_full 0.970
_reflns_number_total             3101
_reflns_number_gt                3050
_reflns_threshold_expression     'I > 2\s(I)'
_reflns_Friedel_coverage         0.000
_reflns_Friedel_fraction_max     .
_reflns_Friedel_fraction_full    .

_reflns_special_details          
;
 Reflections were merged by SHELXL according to the crystal
 class for the calculation of statistics and refinement.
 
 _reflns_Friedel_fraction is defined as the number of unique
 Friedel pairs measured divided by the number that would be
 possible theoretically, ignoring centric projections and
 systematic absences.
;

_computing_data_collection       'Rapid Auto(Rigaku)'
_computing_cell_refinement       'Rapid Auto(Rigaku)'
_computing_data_reduction        'Rapid Auto(Rigaku)'
_computing_structure_solution    'SHELXT (Sheldrick, 2014)'
_computing_structure_refinement  'SHELXL-2014/7 (Sheldrick, 2014)'
_computing_molecular_graphics    'CrystalMaker X (CrystalMaker Software Ltd.)'
_computing_publication_material  
'Yadokari-XG (K. Wakita, Yadokari-XG, Software for Crystal Structure Analyses, 2001)'
_refine_special_details          ?
_refine_ls_structure_factor_coef Fsqd
_refine_ls_matrix_type           full
_refine_ls_weighting_scheme      calc
_refine_ls_weighting_details     
'w=1/[\s^2^(Fo^2^)+(0.0424P)^2^+20.7615P] where P=(Fo^2^+2Fc^2^)/3'
_atom_sites_solution_primary     ?
_atom_sites_solution_secondary   ?
_atom_sites_solution_hydrogens   geom
_refine_ls_hydrogen_treatment    constr
_refine_ls_extinction_method     none
_refine_ls_extinction_coef       .
_refine_ls_number_reflns         3101
_refine_ls_number_parameters     229
_refine_ls_number_restraints     0
_refine_ls_R_factor_all          0.0505
_refine_ls_R_factor_gt           0.0500
_refine_ls_wR_factor_ref         0.1234
_refine_ls_wR_factor_gt          0.1231
_refine_ls_goodness_of_fit_ref   1.121
_refine_ls_restrained_S_all      1.121
_refine_ls_shift/su_max          0.002
_refine_ls_shift/su_mean         0.000

loop_
_atom_site_label
_atom_site_type_symbol
_atom_site_fract_x
_atom_site_fract_y
_atom_site_fract_z
_atom_site_U_iso_or_equiv
_atom_site_adp_type
_atom_site_occupancy
_atom_site_site_symmetry_order
_atom_site_calc_flag
_atom_site_refinement_flags_posn
_atom_site_refinement_flags_adp
_atom_site_refinement_flags_occupancy
_atom_site_disorder_assembly
_atom_site_disorder_group
C1 C 0.5448(5) 0.9632(3) 0.35441(13) 0.0177(8) Uani 1 1 d . . . . .
C2 C 0.5874(5) 0.9056(3) 0.32065(14) 0.0205(9) Uani 1 1 d . . . . .
H2 H 0.6400 0.9299 0.2967 0.025 Uiso 1 1 calc R U . . .
C3 C 0.5362(5) 0.8028(3) 0.32911(13) 0.0195(9) Uani 1 1 d . . . . .
H3 H 0.5506 0.7442 0.3117 0.023 Uiso 1 1 calc R U . . .
C4 C 0.4616(5) 0.8014(3) 0.36690(13) 0.0167(8) Uani 1 1 d . . . . .
C5 C 0.3889(5) 0.7170(3) 0.38868(12) 0.0153(8) Uani 1 1 d . . . . .
C6 C 0.3851(5) 0.6145(3) 0.36723(13) 0.0152(8) Uani 1 1 d . . . . .
C7 C 0.3185(5) 0.6073(3) 0.32843(13) 0.0150(8) Uani 1 1 d . . . . .
H7 H 0.2718 0.6670 0.3160 0.018 Uiso 1 1 calc R U . . .
C8 C 0.3209(5) 0.5116(3) 0.30787(12) 0.0149(8) Uani 1 1 d . . . . .
C9 C 0.1704(6) 0.5796(4) 0.25226(14) 0.0224(9) Uani 1 1 d . . . . .
H9 H 0.0759 0.5914 0.2695 0.034 Uiso 1 1 calc R U . . .
H9A H 0.1360 0.5606 0.2246 0.034 Uiso 1 1 calc R U . . .
H9B H 0.2350 0.6435 0.2511 0.034 Uiso 1 1 calc R U . . .
C10 C 0.3905(5) 0.4239(3) 0.32581(13) 0.0156(8) Uani 1 1 d . . . . .
C11 C 0.5386(6) 0.3137(3) 0.28354(14) 0.0231(9) Uani 1 1 d . . . . .
H11 H 0.5560 0.3710 0.2642 0.035 Uiso 1 1 calc R U . . .
H11A H 0.5331 0.2474 0.2687 0.035 Uiso 1 1 calc R U . . .
H11B H 0.6276 0.3114 0.3031 0.035 Uiso 1 1 calc R U . . .
C12 C 0.4570(5) 0.4313(3) 0.36485(12) 0.0155(8) Uani 1 1 d . . . . .
C13 C 0.6063(6) 0.3495(3) 0.41780(14) 0.0247(10) Uani 1 1 d . . . . .
H13 H 0.6961 0.3985 0.4155 0.037 Uiso 1 1 calc R U . . .
H13A H 0.6471 0.2804 0.4254 0.037 Uiso 1 1 calc R U . . .
H13B H 0.5316 0.3741 0.4388 0.037 Uiso 1 1 calc R U . . .
C14 C 0.4545(5) 0.5270(3) 0.38561(13) 0.0165(8) Uani 1 1 d . . . . .
H14 H 0.5000 0.5324 0.4121 0.020 Uiso 1 1 calc R U . . .
C15 C 0.3251(5) 0.7269(3) 0.42740(13) 0.0199(9) Uani 1 1 d . . . . .
C16 C 0.2387(6) 0.6508(4) 0.45123(14) 0.0227(9) Uani 1 1 d . . . . .
H16 H 0.2172 0.5806 0.4437 0.027 Uiso 1 1 calc R U . . .
C17 C 0.1939(6) 0.6981(4) 0.48632(14) 0.0258(10) Uani 1 1 d . . . . .
H17 H 0.1349 0.6690 0.5084 0.031 Uiso 1 1 calc R U . . .
C18 C 0.2559(6) 0.8024(4) 0.48263(13) 0.0240(10) Uani 1 1 d . . . . .
N1 N 0.4693(4) 0.9027(3) 0.38197(11) 0.0161(7) Uani 1 1 d . . . . .
H1 H 0.4311 0.9238 0.4056 0.019 Uiso 1 1 calc R U . . .
N2 N 0.3323(5) 0.8218(3) 0.44907(11) 0.0220(8) Uani 1 1 d . . . . .
O1 O 0.2641(4) 0.4971(2) 0.26907(8) 0.0184(6) Uani 1 1 d . . . . .
O2 O 0.3912(3) 0.3305(2) 0.30504(9) 0.0171(6) Uani 1 1 d . . . . .
O3 O 0.5250(4) 0.3428(2) 0.37969(9) 0.0198(6) Uani 1 1 d . . . . .
Br1 Br 0.57823(6) 1.10499(3) 0.36394(2) 0.02361(18) Uani 1 1 d . . . . .
Br2 Br 0.23085(8) 0.90666(4) 0.52248(2) 0.0366(2) Uani 1 1 d . . . . .

loop_
_atom_site_aniso_label
_atom_site_aniso_U_11
_atom_site_aniso_U_22
_atom_site_aniso_U_33
_atom_site_aniso_U_23
_atom_site_aniso_U_13
_atom_site_aniso_U_12
C1 0.020(2) 0.0110(19) 0.022(2) -0.0014(16) -0.0043(17) 0.0004(16)
C2 0.024(2) 0.014(2) 0.024(2) 0.0009(17) 0.0061(18) -0.0011(17)
C3 0.024(2) 0.012(2) 0.022(2) -0.0037(16) 0.0027(18) -0.0003(17)
C4 0.021(2) 0.0072(18) 0.022(2) -0.0044(16) -0.0015(17) 0.0011(16)
C5 0.020(2) 0.0098(18) 0.0157(19) -0.0018(15) -0.0034(16) 0.0011(16)
C6 0.018(2) 0.0087(19) 0.019(2) -0.0027(16) 0.0028(16) -0.0016(16)
C7 0.018(2) 0.0085(18) 0.019(2) 0.0009(15) 0.0008(16) 0.0008(15)
C8 0.0166(19) 0.0130(19) 0.0150(19) -0.0018(15) 0.0000(15) -0.0017(16)
C9 0.025(2) 0.020(2) 0.022(2) 0.0025(18) -0.0057(18) 0.0016(18)
C10 0.018(2) 0.0078(18) 0.021(2) -0.0007(16) 0.0013(16) -0.0040(16)
C11 0.026(2) 0.015(2) 0.029(2) -0.0043(18) 0.0053(19) -0.0004(18)
C12 0.020(2) 0.0084(18) 0.018(2) 0.0012(15) -0.0009(16) -0.0003(16)
C13 0.039(3) 0.015(2) 0.021(2) 0.0016(17) -0.007(2) 0.0041(19)
C14 0.022(2) 0.0125(19) 0.0152(19) 0.0006(16) -0.0011(16) -0.0011(16)
C15 0.028(2) 0.013(2) 0.018(2) -0.0009(16) -0.0013(18) 0.0020(17)
C16 0.027(2) 0.020(2) 0.021(2) 0.0020(18) 0.0016(18) 0.0005(19)
C17 0.035(3) 0.022(2) 0.020(2) 0.0026(18) 0.0024(19) 0.007(2)
C18 0.034(2) 0.022(2) 0.016(2) -0.0049(18) -0.0014(19) 0.009(2)
N1 0.0233(18) 0.0096(16) 0.0153(17) -0.0039(13) -0.0013(14) 0.0022(14)
N2 0.033(2) 0.0156(18) 0.0175(18) -0.0010(14) 0.0002(16) 0.0061(16)
O1 0.0241(15) 0.0139(14) 0.0171(14) -0.0042(12) -0.0047(12) 0.0037(12)
O2 0.0190(14) 0.0096(13) 0.0227(15) -0.0046(11) 0.0004(12) -0.0031(11)
O3 0.0316(17) 0.0087(14) 0.0192(15) 0.0008(11) -0.0045(13) 0.0008(12)
Br1 0.0326(3) 0.0108(2) 0.0274(3) -0.00192(17) -0.00419(19) -0.00422(17)
Br2 0.0648(4) 0.0253(3) 0.0197(3) -0.00465(19) 0.0083(2) 0.0129(2)

_geom_special_details            
;
 All esds (except the esd in the dihedral angle between two l.s. planes)
 are estimated using the full covariance matrix.  The cell esds are taken
 into account individually in the estimation of esds in distances, angles
 and torsion angles; correlations between esds in cell parameters are only
 used when they are defined by crystal symmetry.  An approximate (isotropic)
 treatment of cell esds is used for estimating esds involving l.s. planes.
;

loop_
_geom_bond_atom_site_label_1
_geom_bond_atom_site_label_2
_geom_bond_distance
_geom_bond_site_symmetry_2
_geom_bond_publ_flag
C1 N1 1.345(6) . ?
C1 C2 1.375(6) . ?
C1 Br1 1.863(4) . ?
C2 C3 1.411(6) . ?
C2 H2 0.9500 . ?
C3 C4 1.385(6) . ?
C3 H3 0.9500 . ?
C4 N1 1.389(5) . ?
C4 C5 1.430(6) . ?
C5 C15 1.380(6) . ?
C5 C6 1.489(5) . ?
C6 C7 1.389(6) . ?
C6 C14 1.397(6) . ?
C7 C8 1.399(6) . ?
C7 H7 0.9500 . ?
C8 O1 1.368(5) . ?
C8 C10 1.394(6) . ?
C9 O1 1.424(5) . ?
C9 H9 0.9800 . ?
C9 H9A 0.9800 . ?
C9 H9B 0.9800 . ?
C10 O2 1.376(5) . ?
C10 C12 1.396(6) . ?
C11 O2 1.431(5) . ?
C11 H11 0.9800 . ?
C11 H11A 0.9800 . ?
C11 H11B 0.9800 . ?
C12 O3 1.357(5) . ?
C12 C14 1.401(6) . ?
C13 O3 1.422(5) . ?
C13 H13 0.9800 . ?
C13 H13A 0.9800 . ?
C13 H13B 0.9800 . ?
C14 H14 0.9500 . ?
C15 N2 1.409(6) . ?
C15 C16 1.440(6) . ?
C16 C17 1.351(7) . ?
C16 H16 0.9500 . ?
C17 C18 1.438(7) . ?
C17 H17 0.9500 . ?
C18 N2 1.294(6) . ?
C18 Br2 1.878(4) . ?
N1 H1 0.8800 . ?

loop_
_geom_angle_atom_site_label_1
_geom_angle_atom_site_label_2
_geom_angle_atom_site_label_3
_geom_angle
_geom_angle_site_symmetry_1
_geom_angle_site_symmetry_3
_geom_angle_publ_flag
N1 C1 C2 110.5(4) . . ?
N1 C1 Br1 121.3(3) . . ?
C2 C1 Br1 128.2(3) . . ?
C1 C2 C3 105.3(4) . . ?
C1 C2 H2 127.3 . . ?
C3 C2 H2 127.3 . . ?
C4 C3 C2 108.9(4) . . ?
C4 C3 H3 125.6 . . ?
C2 C3 H3 125.6 . . ?
C3 C4 N1 106.5(4) . . ?
C3 C4 C5 130.2(4) . . ?
N1 C4 C5 123.3(4) . . ?
C15 C5 C4 123.5(4) . . ?
C15 C5 C6 120.4(4) . . ?
C4 C5 C6 116.1(4) . . ?
C7 C6 C14 120.4(4) . . ?
C7 C6 C5 119.8(4) . . ?
C14 C6 C5 119.7(4) . . ?
C6 C7 C8 119.5(4) . . ?
C6 C7 H7 120.3 . . ?
C8 C7 H7 120.3 . . ?
O1 C8 C10 115.2(4) . . ?
O1 C8 C7 124.1(4) . . ?
C10 C8 C7 120.6(4) . . ?
O1 C9 H9 109.5 . . ?
O1 C9 H9A 109.5 . . ?
H9 C9 H9A 109.5 . . ?
O1 C9 H9B 109.5 . . ?
H9 C9 H9B 109.5 . . ?
H9A C9 H9B 109.5 . . ?
O2 C10 C8 119.6(4) . . ?
O2 C10 C12 120.6(4) . . ?
C8 C10 C12 119.8(4) . . ?
O2 C11 H11 109.5 . . ?
O2 C11 H11A 109.5 . . ?
H11 C11 H11A 109.5 . . ?
O2 C11 H11B 109.5 . . ?
H11 C11 H11B 109.5 . . ?
H11A C11 H11B 109.5 . . ?
O3 C12 C10 115.9(4) . . ?
O3 C12 C14 124.3(4) . . ?
C10 C12 C14 119.8(4) . . ?
O3 C13 H13 109.5 . . ?
O3 C13 H13A 109.5 . . ?
H13 C13 H13A 109.5 . . ?
O3 C13 H13B 109.5 . . ?
H13 C13 H13B 109.5 . . ?
H13A C13 H13B 109.5 . . ?
C6 C14 C12 119.9(4) . . ?
C6 C14 H14 120.0 . . ?
C12 C14 H14 120.0 . . ?
C5 C15 N2 121.7(4) . . ?
C5 C15 C16 128.9(4) . . ?
N2 C15 C16 109.4(4) . . ?
C17 C16 C15 107.2(4) . . ?
C17 C16 H16 126.4 . . ?
C15 C16 H16 126.4 . . ?
C16 C17 C18 104.2(4) . . ?
C16 C17 H17 127.9 . . ?
C18 C17 H17 127.9 . . ?
N2 C18 C17 115.3(4) . . ?
N2 C18 Br2 120.5(4) . . ?
C17 C18 Br2 124.2(3) . . ?
C1 N1 C4 108.7(3) . . ?
C1 N1 H1 125.6 . . ?
C4 N1 H1 125.6 . . ?
C18 N2 C15 103.9(4) . . ?
C8 O1 C9 116.6(3) . . ?
C10 O2 C11 112.1(3) . . ?
C12 O3 C13 117.5(3) . . ?

loop_
_geom_torsion_atom_site_label_1
_geom_torsion_atom_site_label_2
_geom_torsion_atom_site_label_3
_geom_torsion_atom_site_label_4
_geom_torsion
_geom_torsion_site_symmetry_1
_geom_torsion_site_symmetry_2
_geom_torsion_site_symmetry_3
_geom_torsion_site_symmetry_4
_geom_torsion_publ_flag
N1 C1 C2 C3 -1.2(5) . . . . ?
Br1 C1 C2 C3 179.4(3) . . . . ?
C1 C2 C3 C4 1.4(5) . . . . ?
C2 C3 C4 N1 -1.0(5) . . . . ?
C2 C3 C4 C5 179.4(4) . . . . ?
C3 C4 C5 C15 176.8(5) . . . . ?
N1 C4 C5 C15 -2.7(7) . . . . ?
C3 C4 C5 C6 -3.0(7) . . . . ?
N1 C4 C5 C6 177.5(4) . . . . ?
C15 C5 C6 C7 126.0(5) . . . . ?
C4 C5 C6 C7 -54.1(6) . . . . ?
C15 C5 C6 C14 -56.6(6) . . . . ?
C4 C5 C6 C14 123.3(4) . . . . ?
C14 C6 C7 C8 0.2(6) . . . . ?
C5 C6 C7 C8 177.6(4) . . . . ?
C6 C7 C8 O1 -177.5(4) . . . . ?
C6 C7 C8 C10 -0.6(6) . . . . ?
O1 C8 C10 O2 -2.9(6) . . . . ?
C7 C8 C10 O2 179.9(4) . . . . ?
O1 C8 C10 C12 177.9(4) . . . . ?
C7 C8 C10 C12 0.7(6) . . . . ?
O2 C10 C12 O3 2.0(6) . . . . ?
C8 C10 C12 O3 -178.8(4) . . . . ?
O2 C10 C12 C14 -179.7(4) . . . . ?
C8 C10 C12 C14 -0.5(6) . . . . ?
C7 C6 C14 C12 0.0(6) . . . . ?
C5 C6 C14 C12 -177.5(4) . . . . ?
O3 C12 C14 C6 178.3(4) . . . . ?
C10 C12 C14 C6 0.2(6) . . . . ?
C4 C5 C15 N2 -2.2(7) . . . . ?
C6 C5 C15 N2 177.6(4) . . . . ?
C4 C5 C15 C16 174.8(4) . . . . ?
C6 C5 C15 C16 -5.3(7) . . . . ?
C5 C15 C16 C17 -177.1(5) . . . . ?
N2 C15 C16 C17 0.2(5) . . . . ?
C15 C16 C17 C18 -0.2(5) . . . . ?
C16 C17 C18 N2 0.1(6) . . . . ?
C16 C17 C18 Br2 179.8(4) . . . . ?
C2 C1 N1 C4 0.6(5) . . . . ?
Br1 C1 N1 C4 -179.9(3) . . . . ?
C3 C4 N1 C1 0.3(5) . . . . ?
C5 C4 N1 C1 179.9(4) . . . . ?
C17 C18 N2 C15 0.0(5) . . . . ?
Br2 C18 N2 C15 -179.7(3) . . . . ?
C5 C15 N2 C18 177.5(4) . . . . ?
C16 C15 N2 C18 -0.1(5) . . . . ?
C10 C8 O1 C9 170.5(4) . . . . ?
C7 C8 O1 C9 -12.4(6) . . . . ?
C8 C10 O2 C11 96.0(5) . . . . ?
C12 C10 O2 C11 -84.8(5) . . . . ?
C10 C12 O3 C13 174.7(4) . . . . ?
C14 C12 O3 C13 -3.5(6) . . . . ?

_refine_diff_density_max         1.755
_refine_diff_density_min         -0.745
_refine_diff_density_rms         0.109

_shelx_res_file                  
;

    is-5-2.res created by SHELXL-2014/7

TITL is-5-2_a.res in Pbca
REM  Yadorkari-X generated
CELL 0.81032 8.3326 12.8054 32.7329 90.0000 90.0000 90.0000
ZERR 8.0 0.0002 0.0003 0.0008 0.0000 0.0000 0.0000
LATT 1
SYMM 1/2-X, -Y, 1/2+Z
SYMM 1/2+X, 1/2-Y, -Z
SYMM -X, 1/2+Y, 1/2-Z
REM  SPGR Pbca orthorhombic
SFAC C H Br N O
DISP    C     0.00449    0.00218        15.04
DISP    H     0.00000    0.00000         0.67
DISP    Br   -1.03726    3.00019     13863.44
DISP    N     0.00848    0.00445        26.78
DISP    O     0.01460    0.00813        45.31
UNIT 144 128 16 16 24
SIZE 0.80 0.30 0.30
TEMP -183.0
L.S. 20
FMAP 2
PLAN -20
ACTA
CONF
LIST 4
BOND $H
OMIT    1    2    4

WGHT    0.042400   20.761499
FVAR       2.67966
C1    1    0.544783    0.963204    0.354410    11.00000    0.01993    0.01100 =
         0.02213   -0.00136   -0.00433    0.00037
C2    1    0.587368    0.905625    0.320654    11.00000    0.02360    0.01400 =
         0.02405    0.00086    0.00609   -0.00114
AFIX  43
H2    2    0.640033    0.929886    0.296727    11.00000   -1.20000
AFIX   0
C3    1    0.536206    0.802836    0.329111    11.00000    0.02441    0.01204 =
         0.02210   -0.00368    0.00266   -0.00029
AFIX  43
H3    2    0.550621    0.744186    0.311721    11.00000   -1.20000
AFIX   0
C4    1    0.461563    0.801424    0.366897    11.00000    0.02130    0.00719 =
         0.02152   -0.00441   -0.00152    0.00105
C5    1    0.388888    0.716970    0.388679    11.00000    0.02045    0.00982 =
         0.01567   -0.00176   -0.00342    0.00113
C6    1    0.385131    0.614482    0.367225    11.00000    0.01791    0.00873 =
         0.01894   -0.00269    0.00280   -0.00157
C7    1    0.318528    0.607346    0.328431    11.00000    0.01772    0.00854 =
         0.01868    0.00086    0.00076    0.00078
AFIX  43
H7    2    0.271760    0.667020    0.315957    11.00000   -1.20000
AFIX   0
C8    1    0.320854    0.511595    0.307869    11.00000    0.01661    0.01299 =
         0.01499   -0.00179    0.00005   -0.00169
C9    1    0.170431    0.579565    0.252261    11.00000    0.02482    0.02039 =
         0.02204    0.00250   -0.00571    0.00165
AFIX 137
H9    2    0.075880    0.591399    0.269454    11.00000   -1.50000
H9A   2    0.136005    0.560577    0.224614    11.00000   -1.50000
H9B   2    0.234952    0.643488    0.251143    11.00000   -1.50000
AFIX   0
C10   1    0.390484    0.423920    0.325811    11.00000    0.01777    0.00779 =
         0.02114   -0.00073    0.00133   -0.00402
C11   1    0.538604    0.313743    0.283545    11.00000    0.02568    0.01489 =
         0.02879   -0.00426    0.00532   -0.00037
AFIX 137
H11   2    0.556016    0.370965    0.264165    11.00000   -1.50000
H11A  2    0.533061    0.247423    0.268670    11.00000   -1.50000
H11B  2    0.627639    0.311394    0.303085    11.00000   -1.50000
AFIX   0
C12   1    0.457004    0.431307    0.364854    11.00000    0.01996    0.00844 =
         0.01818    0.00121   -0.00086   -0.00033
C13   1    0.606263    0.349460    0.417805    11.00000    0.03865    0.01483 =
         0.02069    0.00160   -0.00696    0.00412
AFIX 137
H13   2    0.696060    0.398515    0.415454    11.00000   -1.50000
H13A  2    0.647122    0.280369    0.425395    11.00000   -1.50000
H13B  2    0.531603    0.374114    0.438832    11.00000   -1.50000
AFIX   0
C14   1    0.454514    0.527006    0.385606    11.00000    0.02190    0.01253 =
         0.01518    0.00056   -0.00113   -0.00113
AFIX  43
H14   2    0.499955    0.532382    0.412140    11.00000   -1.20000
AFIX   0
C15   1    0.325095    0.726871    0.427402    11.00000    0.02815    0.01313 =
         0.01829   -0.00090   -0.00126    0.00204
C16   1    0.238666    0.650836    0.451226    11.00000    0.02697    0.02045 =
         0.02065    0.00198    0.00163    0.00048
AFIX  43
H16   2    0.217175    0.580585    0.443669    11.00000   -1.20000
AFIX   0
C17   1    0.193874    0.698079    0.486323    11.00000    0.03460    0.02235 =
         0.02034    0.00257    0.00237    0.00731
AFIX  43
H17   2    0.134859    0.669006    0.508398    11.00000   -1.20000
AFIX   0
C18   1    0.255929    0.802402    0.482630    11.00000    0.03432    0.02194 =
         0.01567   -0.00492   -0.00144    0.00936
N1    4    0.469273    0.902700    0.381970    11.00000    0.02335    0.00965 =
         0.01526   -0.00389   -0.00133    0.00221
AFIX  43
H1    2    0.431077    0.923800    0.405636    11.00000   -1.20000
AFIX   0
N2    4    0.332277    0.821844    0.449073    11.00000    0.03310    0.01557 =
         0.01745   -0.00102    0.00016    0.00610
O1    5    0.264066    0.497104    0.269073    11.00000    0.02415    0.01393 =
         0.01711   -0.00416   -0.00469    0.00371
O2    5    0.391217    0.330460    0.305037    11.00000    0.01900    0.00957 =
         0.02272   -0.00455    0.00042   -0.00307
O3    5    0.525005    0.342757    0.379691    11.00000    0.03156    0.00873 =
         0.01916    0.00080   -0.00454    0.00077
BR1   3    0.578227    1.104991    0.363936    11.00000    0.03261    0.01082 =
         0.02740   -0.00192   -0.00419   -0.00422
BR2   3    0.230845    0.906656    0.522481    11.00000    0.06482    0.02529 =
         0.01968   -0.00465    0.00833    0.01294

HKLF 4 1 1 0 0 0 1 0 0 0 1

REM  is-5-2_a.res in Pbca
REM R1 =  0.0500 for    3050 Fo > 4sig(Fo)  and  0.0505 for all    3101 data
REM    229 parameters refined using      0 restraints

END

WGHT      0.0425     20.7456

REM Highest difference peak  1.755,  deepest hole -0.745,  1-sigma level  0.109
Q1    1   0.0788  0.6619  0.5196  11.00000  0.05    1.75
Q2    1   0.6685  0.9558  0.2914  11.00000  0.05    1.70
Q3    1   0.1230  0.9056  0.5113  11.00000  0.05    1.48
Q4    1   0.1631  0.8623  0.5377  11.00000  0.05    1.14
Q5    1   0.5445  1.0902  0.3891  11.00000  0.05    1.10
Q6    1   0.3515  0.4659  0.3188  11.00000  0.05    0.40
Q7    1   0.1969  0.4996  0.2873  11.00000  0.05    0.39
Q8    1   0.3996  0.4256  0.3477  11.00000  0.05    0.38
Q9    1   0.3862  0.7137  0.4101  11.00000  0.05    0.37
Q10   1   0.3105  0.6040  0.3512  11.00000  0.05    0.36
Q11   1   0.5583  0.8589  0.3290  11.00000  0.05    0.35
Q12   1   0.4889  0.9004  0.4011  11.00000  0.05    0.35
Q13   1   0.2401  0.7460  0.4938  11.00000  0.05    0.34
Q14   1   0.2538  0.8440  0.4987  11.00000  0.05    0.32
Q15   1   0.2565  1.0109  0.5216  11.00000  0.05    0.29
Q16   1   0.3045  0.8666  0.4317  11.00000  0.05    0.29
Q17   1   0.4147  1.1074  0.3610  11.00000  0.05    0.29
Q18   1   0.3288  0.8866  0.5501  11.00000  0.05    0.29
Q19   1   0.5290  0.9337  0.3733  11.00000  0.05    0.29
Q20   1   0.2524  0.8126  0.4408  11.00000  0.05    0.28
;
_shelx_res_checksum              72687
####################################################################### 
# 
# This file contains crystal structure data downloaded from the 
# Cambridge Structural Database (CSD) hosted by the Cambridge 
# Crystallographic Data Centre (CCDC).
# 
# Full information about CCDC data access policies and citation 
# guidelines are available at http://www.ccdc.cam.ac.uk/access/V1 
# 
# Audit and citation data items may have been added by the CCDC. 
# Please retain this information to preserve the provenance of 
# this file and to allow appropriate attribution of the data. 
# 
#######################################################################

data_1a
_database_code_depnum_ccdc_archive 'CCDC 2288766'
loop_
_audit_author_name
_audit_author_address
'Yohei Haketa'
;Ritsumeikan University
Japan
;
_audit_update_record             
;
2024-04-11 deposited with the CCDC.	2024-04-16 downloaded from the CCDC.
;

_audit_creation_method           SHELXL-2014/7
_shelx_SHELXL_version_number     2014/7
_chemical_name_systematic        ?
_chemical_name_common            ?
_chemical_melting_point          ?
_chemical_formula_moiety         'C36 H30 N4 Ni O6'
_chemical_formula_sum            'C36 H30 N4 Ni O6'
_chemical_formula_weight         673.35

loop_
_atom_type_symbol
_atom_type_description
_atom_type_scat_dispersion_real
_atom_type_scat_dispersion_imag
_atom_type_scat_source
C C 0.0033 0.0016 'International Tables Vol C Tables 4.2.6.8 and 6.1.1.4'
H H 0.0000 0.0000 'International Tables Vol C Tables 4.2.6.8 and 6.1.1.4'
N N 0.0061 0.0033 'International Tables Vol C Tables 4.2.6.8 and 6.1.1.4'
Ni Ni 0.3393 1.1124 'International Tables Vol C Tables 4.2.6.8 and 6.1.1.4'
O O 0.0106 0.0060 'International Tables Vol C Tables 4.2.6.8 and 6.1.1.4'

_space_group_crystal_system      monoclinic
_space_group_IT_number           14
_space_group_name_H-M_alt        'P 21/c'
_space_group_name_Hall           '-P 2ybc'

_shelx_space_group_comment       
;
The symmetry employed for this shelxl refinement is uniquely defined
by the following loop, which should always be used as a source of
symmetry information in preference to the above space-group names.
They are only intended as comments.
;

loop_
_space_group_symop_operation_xyz
'x, y, z'
'-x, y+1/2, -z+1/2'
'-x, -y, -z'
'x, -y-1/2, z-1/2'

_cell_length_a                   19.513(8)
_cell_length_b                   3.9317(17)
_cell_length_c                   18.474(7)
_cell_angle_alpha                90
_cell_angle_beta                 96.947(15)
_cell_angle_gamma                90
_cell_volume                     1406.9(10)
_cell_formula_units_Z            2
_cell_measurement_temperature    90(2)
_cell_measurement_reflns_used    5249
_cell_measurement_theta_min      2.57
_cell_measurement_theta_max      34.79
_exptl_crystal_description       plate

_exptl_crystal_colour            brown

_exptl_crystal_density_meas      ?
_exptl_crystal_density_method    ?
_exptl_crystal_density_diffrn    1.589
_exptl_crystal_F_000             700
_exptl_transmission_factor_min   ?
_exptl_transmission_factor_max   ?
_exptl_crystal_size_max          0.08
_exptl_crystal_size_mid          0.05
_exptl_crystal_size_min          0.02
_exptl_absorpt_coefficient_mu    0.750
_shelx_estimated_absorpt_T_min   0.942
_shelx_estimated_absorpt_T_max   0.985
_exptl_absorpt_correction_type   multi-scan

_exptl_absorpt_correction_T_min  0.749
_exptl_absorpt_correction_T_max  0.985
_exptl_absorpt_process_details   
;
SADABS Sheldrick 1996
;


_diffrn_ambient_temperature      90(2)
_diffrn_radiation_wavelength     0.71073
_diffrn_radiation_type           MoK\a
_diffrn_source                   'sealed tube'

_diffrn_measurement_device_type  'Bruker D8 goniometer'

_diffrn_measurement_method       'omega scans'

_diffrn_detector_area_resol_mean 7.391

_diffrn_reflns_number            14567
_diffrn_reflns_av_unetI/netI     0.0926
_diffrn_reflns_av_R_equivalents  0.0743
_diffrn_reflns_limit_h_min       -28
_diffrn_reflns_limit_h_max       30
_diffrn_reflns_limit_k_min       -6
_diffrn_reflns_limit_k_max       6
_diffrn_reflns_limit_l_min       -28
_diffrn_reflns_limit_l_max       29
_diffrn_reflns_theta_min         2.340
_diffrn_reflns_theta_max         35.034
_diffrn_reflns_theta_full        25.242
_diffrn_measured_fraction_theta_max 0.809
_diffrn_measured_fraction_theta_full 0.967
_diffrn_reflns_Laue_measured_fraction_max 0.809
_diffrn_reflns_Laue_measured_fraction_full 0.967
_diffrn_reflns_point_group_measured_fraction_max 0.809
_diffrn_reflns_point_group_measured_fraction_full 0.967
_reflns_number_total             5039
_reflns_number_gt                3697
_reflns_threshold_expression     'I > 2\s(I)'
_reflns_Friedel_coverage         0.000
_reflns_Friedel_fraction_max     .
_reflns_Friedel_fraction_full    .

_reflns_special_details          
;
 Reflections were merged by SHELXL according to the crystal
 class for the calculation of statistics and refinement.
 
 _reflns_Friedel_fraction is defined as the number of unique
 Friedel pairs measured divided by the number that would be
 possible theoretically, ignoring centric projections and
 systematic absences.
;

_computing_data_collection       
'Bruker Instrument Service V6.2.14 (Bruker AXS Inc., 2020)'

_computing_cell_refinement       'APEX3 v2019.11 (Bruker AXS Inc., 2019)'

_computing_data_reduction        'SAINT V8.40B (Bruker AXS Inc., 2013)'

_computing_structure_solution    'SHELXT (Sheldrick, 2013)'

_computing_structure_refinement  'SHELXL-2014 (Sheldrick, 2014)'


_computing_molecular_graphics    'CrystalMaker X (CrystalMaker Software Ltd.)'

_diffrn_source_type              ?


_diffrn_radiation_monochromator  'Incoatec Helios multilayered confocal mirror'

_computing_publication_material  
'Yadokari-XG (K. Wakita, Yadokari-XG, Software for Crystal Structure Analyses, 2001)'
_refine_special_details          ?
_refine_ls_structure_factor_coef Fsqd
_refine_ls_matrix_type           full
_refine_ls_weighting_scheme      calc
_refine_ls_weighting_details     
'w=1/[\s^2^(Fo^2^)+(0.0142P)^2^+4.7335P] where P=(Fo^2^+2Fc^2^)/3'
_atom_sites_solution_primary     ?
_atom_sites_solution_secondary   ?
_atom_sites_solution_hydrogens   geom
_refine_ls_hydrogen_treatment    constr
_refine_ls_extinction_method     none
_refine_ls_extinction_coef       .
_refine_ls_number_reflns         5039
_refine_ls_number_parameters     217
_refine_ls_number_restraints     0
_refine_ls_R_factor_all          0.1183
_refine_ls_R_factor_gt           0.0834
_refine_ls_wR_factor_ref         0.1758
_refine_ls_wR_factor_gt          0.1605
_refine_ls_goodness_of_fit_ref   1.150
_refine_ls_restrained_S_all      1.150
_refine_ls_shift/su_max          0.000
_refine_ls_shift/su_mean         0.000

loop_
_atom_site_label
_atom_site_type_symbol
_atom_site_fract_x
_atom_site_fract_y
_atom_site_fract_z
_atom_site_U_iso_or_equiv
_atom_site_adp_type
_atom_site_occupancy
_atom_site_site_symmetry_order
_atom_site_calc_flag
_atom_site_refinement_flags_posn
_atom_site_refinement_flags_adp
_atom_site_refinement_flags_occupancy
_atom_site_disorder_assembly
_atom_site_disorder_group
C1 C 0.49136(14) 0.2662(8) 0.36455(17) 0.0137(5) Uani 1 1 d . . . . .
C2 C 0.44438(15) 0.1545(8) 0.30393(18) 0.0164(6) Uani 1 1 d . . . . .
H2 H 0.4563 0.0625 0.2596 0.020 Uiso 1 1 calc R U . . .
C3 C 0.37813(15) 0.2055(8) 0.32187(18) 0.0165(6) Uani 1 1 d . . . . .
H3 H 0.3364 0.1540 0.2919 0.020 Uiso 1 1 calc R U . . .
C4 C 0.38379(14) 0.3500(8) 0.39383(18) 0.0151(6) Uani 1 1 d . . . . .
C5 C 0.33495(14) 0.4473(8) 0.44192(17) 0.0147(6) Uani 1 1 d . . . . .
C6 C 0.35505(14) 0.5606(8) 0.51487(17) 0.0155(6) Uani 1 1 d . . . . .
C7 C 0.31842(15) 0.6943(8) 0.57091(18) 0.0158(6) Uani 1 1 d . . . . .
H7 H 0.2697 0.7181 0.5685 0.019 Uiso 1 1 calc R U . . .
C8 C 0.36672(15) 0.7840(8) 0.62988(18) 0.0168(6) Uani 1 1 d . . . . .
H8 H 0.3571 0.8788 0.6749 0.020 Uiso 1 1 calc R U . . .
C9 C 0.43289(15) 0.7063(8) 0.60965(18) 0.0159(6) Uani 1 1 d . . . . .
C10 C 0.26034(14) 0.4369(7) 0.41296(17) 0.0133(5) Uani 1 1 d . . . . .
C11 C 0.23966(14) 0.5625(7) 0.34309(17) 0.0151(6) Uani 1 1 d . . . . .
H11 H 0.2728 0.6601 0.3156 0.018 Uiso 1 1 calc R U . . .
C12 C 0.17023(15) 0.5456(8) 0.31318(17) 0.0162(6) Uani 1 1 d . . . . .
C13 C 0.19415(18) 0.8053(9) 0.2035(2) 0.0231(7) Uani 1 1 d . . . . .
H13 H 0.2168 0.9971 0.2306 0.035 Uiso 1 1 calc R U . . .
H13A H 0.1702 0.8869 0.1571 0.035 Uiso 1 1 calc R U . . .
H13B H 0.2289 0.6364 0.1941 0.035 Uiso 1 1 calc R U . . .
C14 C 0.12070(15) 0.4039(8) 0.35318(18) 0.0170(6) Uani 1 1 d . . . . .
C15 C 0.00180(16) 0.5718(9) 0.3441(2) 0.0256(8) Uani 1 1 d . . . . .
H15 H 0.0017 0.5446 0.3968 0.038 Uiso 1 1 calc R U . . .
H15A H -0.0433 0.5046 0.3189 0.038 Uiso 1 1 calc R U . . .
H15B H 0.0109 0.8102 0.3330 0.038 Uiso 1 1 calc R U . . .
C16 C 0.14143(15) 0.2875(8) 0.42353(19) 0.0176(6) Uani 1 1 d . . . . .
C17 C 0.10756(17) 0.0123(10) 0.5282(2) 0.0244(7) Uani 1 1 d . . . . .
H17 H 0.1403 -0.1737 0.5242 0.037 Uiso 1 1 calc R U . . .
H17A H 0.0662 -0.0766 0.5468 0.037 Uiso 1 1 calc R U . . .
H17B H 0.1290 0.1855 0.5617 0.037 Uiso 1 1 calc R U . . .
C18 C 0.21094(15) 0.3053(8) 0.45387(18) 0.0155(6) Uani 1 1 d . . . . .
H18 H 0.2243 0.2277 0.5022 0.019 Uiso 1 1 calc R U . . .
N1 N 0.45377(13) 0.3780(8) 0.41510(15) 0.0172(5) Uani 1 1 d . . . . .
N2 N 0.42367(13) 0.5717(7) 0.54240(15) 0.0182(6) Uani 1 1 d . . . . .
O1 O 0.14555(11) 0.6536(7) 0.24527(14) 0.0223(5) Uani 1 1 d . . . . .
O2 O 0.05461(11) 0.3610(7) 0.31989(14) 0.0251(6) Uani 1 1 d . . . . .
O3 O 0.08913(11) 0.1585(7) 0.45888(14) 0.0227(5) Uani 1 1 d . . . . .
Ni1 Ni 0.5000 0.5000 0.5000 0.01667(15) Uani 1 2 d S . P . .

loop_
_atom_site_aniso_label
_atom_site_aniso_U_11
_atom_site_aniso_U_22
_atom_site_aniso_U_33
_atom_site_aniso_U_23
_atom_site_aniso_U_13
_atom_site_aniso_U_12
C1 0.0140(12) 0.0169(13) 0.0112(14) -0.0026(11) 0.0054(9) 0.0002(10)
C2 0.0167(12) 0.0170(14) 0.0157(15) -0.0025(12) 0.0030(10) -0.0007(11)
C3 0.0167(13) 0.0163(14) 0.0164(15) -0.0014(12) 0.0013(11) -0.0017(11)
C4 0.0135(12) 0.0171(14) 0.0146(14) 0.0009(11) 0.0009(10) 0.0008(10)
C5 0.0136(11) 0.0161(14) 0.0144(14) -0.0006(11) 0.0019(9) -0.0002(10)
C6 0.0121(11) 0.0192(15) 0.0151(14) -0.0004(11) 0.0016(9) 0.0008(10)
C7 0.0129(12) 0.0207(15) 0.0142(14) 0.0004(12) 0.0035(10) 0.0011(11)
C8 0.0146(12) 0.0193(14) 0.0168(15) -0.0019(12) 0.0024(11) 0.0002(11)
C9 0.0150(12) 0.0176(14) 0.0150(15) -0.0021(11) 0.0016(10) -0.0005(10)
C10 0.0141(11) 0.0129(13) 0.0129(13) -0.0012(10) 0.0020(9) 0.0010(10)
C11 0.0145(12) 0.0143(14) 0.0165(14) 0.0015(11) 0.0022(10) 0.0002(10)
C12 0.0176(12) 0.0163(14) 0.0145(14) 0.0014(11) 0.0005(10) 0.0032(11)
C13 0.0256(15) 0.0259(17) 0.0178(17) 0.0049(14) 0.0020(12) -0.0009(13)
C14 0.0127(12) 0.0214(15) 0.0166(15) -0.0021(12) 0.0000(10) 0.0001(10)
C15 0.0156(13) 0.0283(19) 0.032(2) 0.0025(15) 0.0005(12) 0.0033(12)
C16 0.0163(13) 0.0177(14) 0.0190(16) -0.0033(12) 0.0035(11) -0.0018(11)
C17 0.0257(14) 0.0221(16) 0.0262(17) 0.0017(15) 0.0055(12) -0.0029(14)
C18 0.0165(12) 0.0170(14) 0.0132(14) -0.0014(11) 0.0021(10) -0.0001(11)
N1 0.0124(10) 0.0292(14) 0.0103(12) -0.0042(11) 0.0027(9) 0.0004(10)
N2 0.0135(10) 0.0288(15) 0.0124(12) -0.0021(10) 0.0014(9) -0.0017(10)
O1 0.0178(10) 0.0332(14) 0.0153(12) 0.0060(10) -0.0006(8) 0.0012(9)
O2 0.0143(10) 0.0384(15) 0.0218(13) -0.0073(11) -0.0016(9) -0.0025(10)
O3 0.0163(10) 0.0303(13) 0.0216(13) 0.0043(10) 0.0030(9) -0.0043(9)
Ni1 0.0110(2) 0.0300(3) 0.0093(3) -0.0042(3) 0.00195(16) 0.0003(2)

_geom_special_details            
;
 All esds (except the esd in the dihedral angle between two l.s. planes)
 are estimated using the full covariance matrix.  The cell esds are taken
 into account individually in the estimation of esds in distances, angles
 and torsion angles; correlations between esds in cell parameters are only
 used when they are defined by crystal symmetry.  An approximate (isotropic)
 treatment of cell esds is used for estimating esds involving l.s. planes.
;

loop_
_geom_bond_atom_site_label_1
_geom_bond_atom_site_label_2
_geom_bond_distance
_geom_bond_site_symmetry_2
_geom_bond_publ_flag
C1 N1 1.330(4) . ?
C1 C2 1.428(4) . ?
C1 C9 1.501(4) 3_666 ?
C2 C3 1.388(4) . ?
C2 H2 0.9500 . ?
C3 C4 1.438(5) . ?
C3 H3 0.9500 . ?
C4 N1 1.379(4) . ?
C4 C5 1.432(4) . ?
C5 C6 1.429(4) . ?
C5 C10 1.490(4) . ?
C6 N2 1.374(4) . ?
C6 C7 1.427(4) . ?
C7 C8 1.397(4) . ?
C7 H7 0.9500 . ?
C8 C9 1.420(4) . ?
C8 H8 0.9500 . ?
C9 N2 1.342(4) . ?
C9 C1 1.501(4) 3_666 ?
C10 C18 1.395(4) . ?
C10 C11 1.395(4) . ?
C11 C12 1.401(4) . ?
C11 H11 0.9500 . ?
C12 O1 1.357(4) . ?
C12 C14 1.401(5) . ?
C13 O1 1.424(4) . ?
C13 H13 0.9800 . ?
C13 H13A 0.9800 . ?
C13 H13B 0.9800 . ?
C14 O2 1.370(3) . ?
C14 C16 1.391(5) . ?
C15 O2 1.435(4) . ?
C15 H15 0.9800 . ?
C15 H15A 0.9800 . ?
C15 H15B 0.9800 . ?
C16 O3 1.373(4) . ?
C16 C18 1.405(4) . ?
C17 O3 1.410(4) . ?
C17 H17 0.9800 . ?
C17 H17A 0.9800 . ?
C17 H17B 0.9800 . ?
C18 H18 0.9500 . ?
N1 Ni1 1.778(3) . ?
N2 Ni1 1.787(3) . ?
Ni1 N1 1.778(3) 3_666 ?
Ni1 N2 1.787(3) 3_666 ?

loop_
_geom_angle_atom_site_label_1
_geom_angle_atom_site_label_2
_geom_angle_atom_site_label_3
_geom_angle
_geom_angle_site_symmetry_1
_geom_angle_site_symmetry_3
_geom_angle_publ_flag
N1 C1 C2 107.2(3) . . ?
N1 C1 C9 111.0(3) . 3_666 ?
C2 C1 C9 141.7(3) . 3_666 ?
C3 C2 C1 107.3(3) . . ?
C3 C2 H2 126.4 . . ?
C1 C2 H2 126.4 . . ?
C2 C3 C4 108.0(3) . . ?
C2 C3 H3 126.0 . . ?
C4 C3 H3 126.0 . . ?
N1 C4 C5 120.8(3) . . ?
N1 C4 C3 104.9(3) . . ?
C5 C4 C3 134.2(3) . . ?
C6 C5 C4 122.8(3) . . ?
C6 C5 C10 119.5(3) . . ?
C4 C5 C10 117.7(3) . . ?
N2 C6 C7 105.7(3) . . ?
N2 C6 C5 120.2(3) . . ?
C7 C6 C5 134.0(3) . . ?
C8 C7 C6 108.0(3) . . ?
C8 C7 H7 126.0 . . ?
C6 C7 H7 126.0 . . ?
C7 C8 C9 106.8(3) . . ?
C7 C8 H8 126.6 . . ?
C9 C8 H8 126.6 . . ?
N2 C9 C8 107.7(3) . . ?
N2 C9 C1 109.8(3) . 3_666 ?
C8 C9 C1 142.4(3) . 3_666 ?
C18 C10 C11 119.4(3) . . ?
C18 C10 C5 121.7(3) . . ?
C11 C10 C5 118.9(3) . . ?
C10 C11 C12 120.4(3) . . ?
C10 C11 H11 119.8 . . ?
C12 C11 H11 119.8 . . ?
O1 C12 C14 115.0(3) . . ?
O1 C12 C11 124.6(3) . . ?
C14 C12 C11 120.4(3) . . ?
O1 C13 H13 109.5 . . ?
O1 C13 H13A 109.5 . . ?
H13 C13 H13A 109.5 . . ?
O1 C13 H13B 109.5 . . ?
H13 C13 H13B 109.5 . . ?
H13A C13 H13B 109.5 . . ?
O2 C14 C16 122.0(3) . . ?
O2 C14 C12 118.9(3) . . ?
C16 C14 C12 118.8(3) . . ?
O2 C15 H15 109.5 . . ?
O2 C15 H15A 109.5 . . ?
H15 C15 H15A 109.5 . . ?
O2 C15 H15B 109.5 . . ?
H15 C15 H15B 109.5 . . ?
H15A C15 H15B 109.5 . . ?
O3 C16 C14 114.6(3) . . ?
O3 C16 C18 124.4(3) . . ?
C14 C16 C18 120.9(3) . . ?
O3 C17 H17 109.5 . . ?
O3 C17 H17A 109.5 . . ?
H17 C17 H17A 109.5 . . ?
O3 C17 H17B 109.5 . . ?
H17 C17 H17B 109.5 . . ?
H17A C17 H17B 109.5 . . ?
C10 C18 C16 120.0(3) . . ?
C10 C18 H18 120.0 . . ?
C16 C18 H18 120.0 . . ?
C1 N1 C4 112.6(3) . . ?
C1 N1 Ni1 116.4(2) . . ?
C4 N1 Ni1 130.7(2) . . ?
C9 N2 C6 111.7(3) . . ?
C9 N2 Ni1 116.3(2) . . ?
C6 N2 Ni1 131.2(2) . . ?
C12 O1 C13 116.6(2) . . ?
C14 O2 C15 117.5(3) . . ?
C16 O3 C17 117.4(2) . . ?
N1 Ni1 N1 180.0 3_666 . ?
N1 Ni1 N2 93.92(12) 3_666 3_666 ?
N1 Ni1 N2 86.08(12) . 3_666 ?
N1 Ni1 N2 86.08(12) 3_666 . ?
N1 Ni1 N2 93.92(12) . . ?
N2 Ni1 N2 180.0 3_666 . ?

loop_
_geom_torsion_atom_site_label_1
_geom_torsion_atom_site_label_2
_geom_torsion_atom_site_label_3
_geom_torsion_atom_site_label_4
_geom_torsion
_geom_torsion_site_symmetry_1
_geom_torsion_site_symmetry_2
_geom_torsion_site_symmetry_3
_geom_torsion_site_symmetry_4
_geom_torsion_publ_flag
N1 C1 C2 C3 -0.3(4) . . . . ?
C9 C1 C2 C3 178.3(4) 3_666 . . . ?
C1 C2 C3 C4 0.1(4) . . . . ?
C2 C3 C4 N1 0.1(4) . . . . ?
C2 C3 C4 C5 -177.8(3) . . . . ?
N1 C4 C5 C6 -3.3(5) . . . . ?
C3 C4 C5 C6 174.3(3) . . . . ?
N1 C4 C5 C10 175.1(3) . . . . ?
C3 C4 C5 C10 -7.3(5) . . . . ?
C4 C5 C6 N2 -1.7(5) . . . . ?
C10 C5 C6 N2 180.0(3) . . . . ?
C4 C5 C6 C7 174.3(3) . . . . ?
C10 C5 C6 C7 -4.1(5) . . . . ?
N2 C6 C7 C8 0.6(4) . . . . ?
C5 C6 C7 C8 -175.8(3) . . . . ?
C6 C7 C8 C9 0.3(4) . . . . ?
C7 C8 C9 N2 -1.0(4) . . . . ?
C7 C8 C9 C1 175.6(4) . . . 3_666 ?
C6 C5 C10 C18 -44.8(4) . . . . ?
C4 C5 C10 C18 136.8(3) . . . . ?
C6 C5 C10 C11 135.1(3) . . . . ?
C4 C5 C10 C11 -43.3(4) . . . . ?
C18 C10 C11 C12 -2.3(4) . . . . ?
C5 C10 C11 C12 177.7(3) . . . . ?
C10 C11 C12 O1 -178.4(3) . . . . ?
C10 C11 C12 C14 0.3(5) . . . . ?
O1 C12 C14 O2 5.1(4) . . . . ?
C11 C12 C14 O2 -173.7(3) . . . . ?
O1 C12 C14 C16 -179.8(3) . . . . ?
C11 C12 C14 C16 1.4(5) . . . . ?
O2 C14 C16 O3 -6.1(5) . . . . ?
C12 C14 C16 O3 178.9(3) . . . . ?
O2 C14 C16 C18 173.8(3) . . . . ?
C12 C14 C16 C18 -1.1(5) . . . . ?
C11 C10 C18 C16 2.6(4) . . . . ?
C5 C10 C18 C16 -177.5(3) . . . . ?
O3 C16 C18 C10 179.1(3) . . . . ?
C14 C16 C18 C10 -0.9(5) . . . . ?
C2 C1 N1 C4 0.3(4) . . . . ?
C9 C1 N1 C4 -178.7(3) 3_666 . . . ?
C2 C1 N1 Ni1 174.9(2) . . . . ?
C9 C1 N1 Ni1 -4.1(4) 3_666 . . . ?
C5 C4 N1 C1 178.0(3) . . . . ?
C3 C4 N1 C1 -0.2(4) . . . . ?
C5 C4 N1 Ni1 4.4(5) . . . . ?
C3 C4 N1 Ni1 -173.9(2) . . . . ?
C8 C9 N2 C6 1.5(4) . . . . ?
C1 C9 N2 C6 -176.4(3) 3_666 . . . ?
C8 C9 N2 Ni1 172.6(2) . . . . ?
C1 C9 N2 Ni1 -5.3(4) 3_666 . . . ?
C7 C6 N2 C9 -1.3(4) . . . . ?
C5 C6 N2 C9 175.7(3) . . . . ?
C7 C6 N2 Ni1 -170.7(2) . . . . ?
C5 C6 N2 Ni1 6.3(5) . . . . ?
C14 C12 O1 C13 178.8(3) . . . . ?
C11 C12 O1 C13 -2.4(5) . . . . ?
C16 C14 O2 C15 74.0(4) . . . . ?
C12 C14 O2 C15 -111.0(4) . . . . ?
C14 C16 O3 C17 175.2(3) . . . . ?
C18 C16 O3 C17 -4.8(5) . . . . ?
C1 N1 Ni1 N2 5.8(3) . . . 3_666 ?
C4 N1 Ni1 N2 179.2(3) . . . 3_666 ?
C1 N1 Ni1 N2 -174.2(3) . . . . ?
C4 N1 Ni1 N2 -0.8(3) . . . . ?
C9 N2 Ni1 N1 6.3(3) . . . 3_666 ?
C6 N2 Ni1 N1 175.3(3) . . . 3_666 ?
C9 N2 Ni1 N1 -173.7(3) . . . . ?
C6 N2 Ni1 N1 -4.7(3) . . . . ?

_refine_diff_density_max         0.959
_refine_diff_density_min         -0.944
_refine_diff_density_rms         0.131

_shelx_res_file                  
;

    mo_210714_si_8_3_0ma_a.res created by SHELXL-2014/7

TITL mo_210714_si_8_3_0ma_a.res in P2(1)/c
REM  Yadorkari-X generated
CELL 0.71073 19.5131 3.9317 18.4742 90.0000 96.9470 90.0000
ZERR 2.0 0.0076 0.0017 0.0074 0.0000 0.0150 0.0000
LATT 1
SYMM -X, 1/2+Y, 1/2-Z
REM  SPGR P21/c monoclinic
SFAC C H N Ni O
UNIT 72 60 8 2 12
SIZE 0.08 0.05 0.02
TEMP -183.0
L.S. 20
FMAP 2
PLAN -20
ACTA
CONF
LIST 4
BOND $H
OMIT  -10    0   14

WGHT    0.014200    4.733500
FVAR       0.56791
C1    1    0.491360    0.266182    0.364553    11.00000    0.01403    0.01693 =
         0.01121   -0.00258    0.00537    0.00021
C2    1    0.444385    0.154537    0.303935    11.00000    0.01667    0.01696 =
         0.01575   -0.00250    0.00305   -0.00075
AFIX  43
H2    2    0.456284    0.062492    0.259575    11.00000   -1.20000
AFIX   0
C3    1    0.378125    0.205486    0.321868    11.00000    0.01670    0.01633 =
         0.01644   -0.00143    0.00134   -0.00165
AFIX  43
H3    2    0.336374    0.153975    0.291880    11.00000   -1.20000
AFIX   0
C4    1    0.383791    0.349960    0.393827    11.00000    0.01353    0.01706 =
         0.01462    0.00094    0.00091    0.00085
C5    1    0.334946    0.447324    0.441922    11.00000    0.01355    0.01614 =
         0.01443   -0.00058    0.00190   -0.00020
C6    1    0.355049    0.560614    0.514872    11.00000    0.01208    0.01921 =
         0.01509   -0.00042    0.00157    0.00078
C7    1    0.318419    0.694292    0.570907    11.00000    0.01294    0.02074 =
         0.01424    0.00035    0.00350    0.00111
AFIX  43
H7    2    0.269748    0.718067    0.568512    11.00000   -1.20000
AFIX   0
C8    1    0.366724    0.784007    0.629884    11.00000    0.01456    0.01930 =
         0.01677   -0.00191    0.00240    0.00022
AFIX  43
H8    2    0.357149    0.878785    0.674885    11.00000   -1.20000
AFIX   0
C9    1    0.432893    0.706320    0.609651    11.00000    0.01496    0.01759 =
         0.01504   -0.00211    0.00156   -0.00048
C10   1    0.260344    0.436885    0.412963    11.00000    0.01411    0.01290 =
         0.01289   -0.00124    0.00203    0.00103
C11   1    0.239659    0.562548    0.343087    11.00000    0.01450    0.01435 =
         0.01650    0.00153    0.00215    0.00019
AFIX  43
H11   2    0.272826    0.660114    0.315640    11.00000   -1.20000
AFIX   0
C12   1    0.170233    0.545621    0.313177    11.00000    0.01758    0.01629 =
         0.01452    0.00144    0.00049    0.00316
C13   1    0.194148    0.805323    0.203513    11.00000    0.02556    0.02593 =
         0.01778    0.00488    0.00196   -0.00091
AFIX 137
H13   2    0.216754    0.997050    0.230634    11.00000   -1.50000
H13A  2    0.170209    0.886897    0.157065    11.00000   -1.50000
H13B  2    0.228931    0.636440    0.194097    11.00000   -1.50000
AFIX   0
C14   1    0.120704    0.403904    0.353182    11.00000    0.01265    0.02144 =
         0.01662   -0.00214    0.00000    0.00005
C15   1    0.001798    0.571810    0.344082    11.00000    0.01563    0.02834 =
         0.03236    0.00250    0.00048    0.00328
AFIX 137
H15   2    0.001750    0.544578    0.396805    11.00000   -1.50000
H15A  2   -0.043266    0.504562    0.318918    11.00000   -1.50000
H15B  2    0.010853    0.810245    0.333037    11.00000   -1.50000
AFIX   0
C16   1    0.141431    0.287517    0.423527    11.00000    0.01630    0.01773 =
         0.01896   -0.00326    0.00346   -0.00184
C17   1    0.107562    0.012293    0.528165    11.00000    0.02570    0.02206 =
         0.02617    0.00169    0.00552   -0.00293
AFIX 137
H17   2    0.140336   -0.173685    0.524190    11.00000   -1.50000
H17A  2    0.066154   -0.076616    0.546770    11.00000   -1.50000
H17B  2    0.129011    0.185543    0.561707    11.00000   -1.50000
AFIX   0
C18   1    0.210935    0.305266    0.453873    11.00000    0.01650    0.01695 =
         0.01316   -0.00137    0.00210   -0.00013
AFIX  43
H18   2    0.224257    0.227654    0.502227    11.00000   -1.20000
AFIX   0
N1    3    0.453766    0.378000    0.415098    11.00000    0.01245    0.02916 =
         0.01034   -0.00417    0.00267    0.00038
N2    3    0.423674    0.571676    0.542405    11.00000    0.01346    0.02880 =
         0.01240   -0.00213    0.00144   -0.00171
O1    5    0.145551    0.653633    0.245266    11.00000    0.01781    0.03325 =
         0.01531    0.00597   -0.00062    0.00118
O2    5    0.054614    0.360954    0.319895    11.00000    0.01432    0.03840 =
         0.02175   -0.00726   -0.00157   -0.00247
O3    5    0.089131    0.158483    0.458875    11.00000    0.01634    0.03029 =
         0.02160    0.00426    0.00297   -0.00434
NI1   4    0.500000    0.500000    0.500000    10.50000    0.01096    0.02996 =
         0.00927   -0.00422    0.00195    0.00033

HKLF 4 1 1 0 0 0 1 0 0 0 1

REM  mo_210714_si_8_3_0ma_a.res in P2(1)/c
REM R1 =  0.0834 for    3697 Fo > 4sig(Fo)  and  0.1183 for all    5039 data
REM    217 parameters refined using      0 restraints

END

WGHT      0.0142      4.7325

REM Highest difference peak  0.959,  deepest hole -0.944,  1-sigma level  0.131
Q1    1   0.4573  0.4966  0.5102  11.00000  0.05    0.96
Q2    1   0.5179  0.5029  0.4731  11.00000  0.05    0.96
Q3    1   0.4560  0.5121  0.4607  11.00000  0.05    0.69
Q4    1   0.4997  0.6879  0.4601  11.00000  0.05    0.63
Q5    1   0.4700  0.2830  0.4909  11.00000  0.05    0.60
Q6    1   0.5293  0.2789  0.3607  11.00000  0.05    0.55
Q7    1   0.4091  0.2022  0.3097  11.00000  0.05    0.55
Q8    1   0.3912  0.5384  0.5379  11.00000  0.05    0.54
Q9    1   0.4702  0.3269  0.3908  11.00000  0.05    0.54
Q10   1   0.4985  0.3062  0.4603  11.00000  0.05    0.53
Q11   1   0.3980  0.7258  0.6198  11.00000  0.05    0.53
Q12   1   0.4692  0.7197  0.4845  11.00000  0.05    0.51
Q13   1   0.4618  0.7457  0.3473  11.00000  0.05    0.48
Q14   1   0.4075  0.0691  0.3041  11.00000  0.05    0.48
Q15   1   0.5006  0.1882  0.5042  11.00000  0.05    0.48
Q16   1   0.4639 -0.0087  0.4722  11.00000  0.05    0.48
Q17   1   0.4181  0.4754  0.4306  11.00000  0.05    0.47
Q18   1   0.1204  0.2476  0.4417  11.00000  0.05    0.47
Q19   1   0.5002  0.5267  0.3069  11.00000  0.05    0.46
Q20   1   0.3364  0.8335  0.5995  11.00000  0.05    0.46
;
_shelx_res_checksum              23248
####################################################################### 
# 
# This file contains crystal structure data downloaded from the 
# Cambridge Structural Database (CSD) hosted by the Cambridge 
# Crystallographic Data Centre (CCDC).
# 
# Full information about CCDC data access policies and citation 
# guidelines are available at http://www.ccdc.cam.ac.uk/access/V1 
# 
# Audit and citation data items may have been added by the CCDC. 
# Please retain this information to preserve the provenance of 
# this file and to allow appropriate attribution of the data. 
# 
#######################################################################

data_s3a
_database_code_depnum_ccdc_archive 'CCDC 2288765'
loop_
_audit_author_name
_audit_author_address
'Yohei Haketa'
;Ritsumeikan University
Japan
;
_audit_update_record             
;
2024-04-11 deposited with the CCDC.	2024-04-16 downloaded from the CCDC.
;

_audit_creation_method           SHELXL-2018/3
_shelx_SHELXL_version_number     2018/3
_chemical_name_systematic        ?
_chemical_name_common            ?
_chemical_melting_point          ?
_chemical_formula_moiety         'C36 H30 Br4 N4 Ni O6'
_chemical_formula_sum            'C36 H30 Br4 N4 Ni O6'
_chemical_formula_weight         992.99

loop_
_atom_type_symbol
_atom_type_description
_atom_type_scat_dispersion_real
_atom_type_scat_dispersion_imag
_atom_type_scat_source
C C 0.0181 0.0091 'International Tables Vol C Tables 4.2.6.8 and 6.1.1.4'
H H 0.0000 0.0000 'International Tables Vol C Tables 4.2.6.8 and 6.1.1.4'
Br Br -0.6763 1.2805 'International Tables Vol C Tables 4.2.6.8 and 6.1.1.4'
N N 0.0311 0.0180 'International Tables Vol C Tables 4.2.6.8 and 6.1.1.4'
Ni Ni -3.0029 0.5091 'International Tables Vol C Tables 4.2.6.8 and 6.1.1.4'
O O 0.0492 0.0322 'International Tables Vol C Tables 4.2.6.8 and 6.1.1.4'

_space_group_crystal_system      monoclinic
_space_group_IT_number           14
_space_group_name_H-M_alt        'P 21/n'
_space_group_name_Hall           '-P 2yn'

_shelx_space_group_comment       
;
The symmetry employed for this shelxl refinement is uniquely defined
by the following loop, which should always be used as a source of
symmetry information in preference to the above space-group names.
They are only intended as comments.
;

loop_
_space_group_symop_operation_xyz
'x, y, z'
'-x+1/2, y+1/2, -z+1/2'
'-x, -y, -z'
'x-1/2, -y-1/2, z-1/2'

_cell_length_a                   8.98210(10)
_cell_length_b                   31.6135(3)
_cell_length_c                   12.7862(2)
_cell_angle_alpha                90
_cell_angle_beta                 90.9760(10)
_cell_angle_gamma                90
_cell_volume                     3630.19(8)
_cell_formula_units_Z            4
_cell_measurement_temperature    93(2)
_cell_measurement_reflns_used    22881
_cell_measurement_theta_min      3.729
_cell_measurement_theta_max      73.522

_exptl_crystal_description       prism
_exptl_crystal_colour            red
_exptl_crystal_density_meas      'not measured'
_exptl_crystal_density_method    ?
_exptl_crystal_density_diffrn    1.817
_exptl_crystal_F_000             1960
_exptl_transmission_factor_min   ?
_exptl_transmission_factor_max   ?
_exptl_crystal_size_max          0.45
_exptl_crystal_size_mid          0.18
_exptl_crystal_size_min          0.01
_exptl_absorpt_coefficient_mu    6.361
_shelx_estimated_absorpt_T_min   ?
_shelx_estimated_absorpt_T_max   ?
_exptl_absorpt_correction_type   multi-scan
_exptl_absorpt_correction_T_min  0.33154
_exptl_absorpt_correction_T_max  1.00000
_exptl_absorpt_process_details   
;
CrysAlisPro 1.171.40.67a (Rigaku Oxford Diffraction, 2019)
Empirical absorption correction using spherical harmonics,
 implemented in SCALE3 ABSPACK scaling algorithm.
;
_exptl_absorpt_special_details   ?
_diffrn_ambient_temperature      93(2)
_diffrn_radiation_wavelength     1.54184
_diffrn_radiation_type           CuK\a
_diffrn_source                   ?
_diffrn_measurement_device_type  'Rigaku XtaLAB P200'
_diffrn_measurement_method       \w
_diffrn_detector_area_resol_mean 5.8140
_diffrn_reflns_number            22881
_diffrn_reflns_av_unetI/netI     0.0164
_diffrn_reflns_av_R_equivalents  0.0254
_diffrn_reflns_limit_h_min       -11
_diffrn_reflns_limit_h_max       11
_diffrn_reflns_limit_k_min       -39
_diffrn_reflns_limit_k_max       38
_diffrn_reflns_limit_l_min       -14
_diffrn_reflns_limit_l_max       15
_diffrn_reflns_theta_min         3.729
_diffrn_reflns_theta_max         73.522
_diffrn_reflns_theta_full        67.684
_diffrn_measured_fraction_theta_max 0.972
_diffrn_measured_fraction_theta_full 0.991
_diffrn_reflns_Laue_measured_fraction_max 0.972
_diffrn_reflns_Laue_measured_fraction_full 0.991
_diffrn_reflns_point_group_measured_fraction_max 0.972
_diffrn_reflns_point_group_measured_fraction_full 0.991
_reflns_number_total             7103
_reflns_number_gt                6946
_reflns_threshold_expression     'I > 2\s(I)'
_reflns_Friedel_coverage         0.000
_reflns_Friedel_fraction_max     .
_reflns_Friedel_fraction_full    .

_reflns_special_details          
;
 Reflections were merged by SHELXL according to the crystal
 class for the calculation of statistics and refinement.
 
 _reflns_Friedel_fraction is defined as the number of unique
 Friedel pairs measured divided by the number that would be
 possible theoretically, ignoring centric projections and
 systematic absences.
;

_computing_data_collection       'CrysAlis PRO (Rigaku OD)'
_computing_cell_refinement       'CrysAlis PRO (Rigaku OD)'
_computing_data_reduction        'CrysAlis PRO (Rigaku OD)'
_computing_structure_solution    'SHELXT 2018/2 (Sheldrick, 2018)'
_computing_structure_refinement  'SHELXL-2018/3 (Sheldrick, 2018)'
_computing_molecular_graphics    'CrystalMaker X (CrystalMaker Software Ltd.)'
_computing_publication_material  
'Yadokari-XG (K. Wakita, Yadokari-XG, Software for Crystal Structure Analyses, 2001)'
_refine_special_details          ?
_refine_ls_structure_factor_coef Fsqd
_refine_ls_matrix_type           full
_refine_ls_weighting_scheme      calc
_refine_ls_weighting_details     
'w=1/[\s^2^(Fo^2^)+(0.0479P)^2^+7.5342P] where P=(Fo^2^+2Fc^2^)/3'
_atom_sites_solution_primary     ?
_atom_sites_solution_secondary   ?
_atom_sites_solution_hydrogens   geom
_refine_ls_hydrogen_treatment    constr
_refine_ls_extinction_method     none
_refine_ls_extinction_coef       .
_refine_ls_number_reflns         7103
_refine_ls_number_parameters     486
_refine_ls_number_restraints     0
_refine_ls_R_factor_all          0.0368
_refine_ls_R_factor_gt           0.0362
_refine_ls_wR_factor_ref         0.0946
_refine_ls_wR_factor_gt          0.0941
_refine_ls_goodness_of_fit_ref   1.075
_refine_ls_restrained_S_all      1.075
_refine_ls_shift/su_max          0.002
_refine_ls_shift/su_mean         0.000

loop_
_atom_site_label
_atom_site_type_symbol
_atom_site_fract_x
_atom_site_fract_y
_atom_site_fract_z
_atom_site_U_iso_or_equiv
_atom_site_adp_type
_atom_site_occupancy
_atom_site_site_symmetry_order
_atom_site_calc_flag
_atom_site_refinement_flags_posn
_atom_site_refinement_flags_adp
_atom_site_refinement_flags_occupancy
_atom_site_disorder_assembly
_atom_site_disorder_group
Ni1 Ni 0.55513(6) 0.69038(2) 0.45596(4) 0.02419(12) Uani 1 1 d . . . . .
Br1 Br 0.83508(4) 0.64307(2) 0.59364(3) 0.03019(9) Uani 1 1 d . . . . .
Br2 Br 0.20666(4) 0.70564(2) 0.32698(3) 0.03984(11) Uani 1 1 d . . . . .
Br3 Br 0.43839(4) 0.71768(2) 0.70190(3) 0.02896(9) Uani 1 1 d . . . . .
Br4 Br 0.75639(4) 0.68915(2) 0.22682(3) 0.03772(10) Uani 1 1 d . . . . .
N1 N 0.7297(3) 0.71963(8) 0.5138(2) 0.0235(5) Uani 1 1 d . . . . .
N2 N 0.4651(3) 0.74436(8) 0.4114(2) 0.0250(5) Uani 1 1 d . . . . .
N3 N 0.4062(3) 0.65977(8) 0.53767(19) 0.0221(5) Uani 1 1 d . . . . .
N4 N 0.5440(3) 0.64692(8) 0.3464(2) 0.0247(5) Uani 1 1 d . . . . .
O1 O 1.0122(3) 0.91245(7) 0.4183(2) 0.0362(5) Uani 1 1 d . . . . .
O4 O -0.1285(2) 0.52312(7) 0.36500(18) 0.0301(5) Uani 1 1 d . . . . .
O5 O 0.0234(3) 0.45198(7) 0.32589(17) 0.0300(5) Uani 1 1 d . . . . .
O6 O 0.3184(3) 0.45009(7) 0.33077(18) 0.0322(5) Uani 1 1 d . . . . .
C1 C 0.8409(3) 0.70158(10) 0.5669(3) 0.0273(6) Uani 1 1 d . . . . .
C2 C 0.9491(4) 0.73031(10) 0.6032(3) 0.0324(7) Uani 1 1 d . . . . .
H2 H 1.038354 0.724156 0.641167 0.039 Uiso 1 1 calc R U . . .
C3 C 0.8976(4) 0.76923(10) 0.5719(3) 0.0295(7) Uani 1 1 d . . . . .
H3 H 0.944339 0.795688 0.585226 0.035 Uiso 1 1 calc R U . . .
C4 C 0.7611(3) 0.76272(9) 0.5157(2) 0.0237(6) Uani 1 1 d . . . . .
C5 C 0.6651(3) 0.79333(9) 0.4722(2) 0.0237(6) Uani 1 1 d . . . . .
C6 C 0.5278(3) 0.78485(9) 0.4215(2) 0.0250(6) Uani 1 1 d . . . . .
C7 C 0.4308(4) 0.81447(10) 0.3725(3) 0.0293(7) Uani 1 1 d . . . . .
H7 H 0.446572 0.844110 0.367409 0.035 Uiso 1 1 calc R U . . .
C8 C 0.3107(4) 0.79274(11) 0.3340(3) 0.0337(7) Uani 1 1 d . . . . .
H8 H 0.227229 0.804086 0.297014 0.040 Uiso 1 1 calc R U . . .
C9 C 0.3356(3) 0.75035(10) 0.3601(3) 0.0293(6) Uani 1 1 d . . . . .
C10 C 0.7086(3) 0.83892(9) 0.4825(2) 0.0239(6) Uani 1 1 d . . . . .
C11 C 0.8427(3) 0.85306(9) 0.4426(2) 0.0240(6) Uani 1 1 d . . . . .
H11 H 0.907123 0.833877 0.408355 0.029 Uiso 1 1 calc R U . . .
C12 C 0.8822(4) 0.89550(10) 0.4529(2) 0.0282(6) Uani 1 1 d . . . . .
C13 C 0.7887(4) 0.92348(11) 0.5039(3) 0.0424(9) Uani 1 1 d . . . . .
C14 C 0.6533(4) 0.90906(11) 0.5431(3) 0.0362(8) Uani 1 1 d . . . . .
C15 C 0.6138(4) 0.86699(10) 0.5329(2) 0.0266(6) Uani 1 1 d . . . . .
H15 H 0.522276 0.857204 0.560135 0.032 Uiso 1 1 calc R U . . .
C16 C 1.1168(4) 0.88379(12) 0.3741(3) 0.0402(8) Uani 1 1 d . . . . .
H16A H 1.205101 0.899454 0.352183 0.060 Uiso 1 1 calc R U . . .
H16B H 1.145924 0.862584 0.426489 0.060 Uiso 1 1 calc R U . . .
H16C H 1.071154 0.869659 0.313339 0.060 Uiso 1 1 calc R U . . .
O2A O 0.8503(4) 0.96221(12) 0.5379(3) 0.0287(13) Uani 0.654(10) 1 d . . P A 1
C17A C 0.7929(6) 0.9957(2) 0.4754(4) 0.0350(15) Uani 0.654(10) 1 d . . P A 1
H17A H 0.835969 1.022561 0.499350 0.053 Uiso 0.654(10) 1 calc R U P A 1
H17B H 0.818726 0.990908 0.402223 0.053 Uiso 0.654(10) 1 calc R U P A 1
H17C H 0.684363 0.996757 0.481545 0.053 Uiso 0.654(10) 1 calc R U P A 1
O2B O 0.7958(7) 0.9683(2) 0.4740(5) 0.023(2) Uani 0.346(10) 1 d . . P A 2
C17B C 0.8398(11) 0.9902(3) 0.5680(7) 0.029(3) Uani 0.346(10) 1 d . . P A 2
H17D H 0.846811 1.020586 0.553780 0.044 Uiso 0.346(10) 1 calc R U P A 2
H17E H 0.765696 0.985282 0.622090 0.044 Uiso 0.346(10) 1 calc R U P A 2
H17F H 0.936931 0.979644 0.592429 0.044 Uiso 0.346(10) 1 calc R U P A 2
O3A O 0.5787(5) 0.93731(13) 0.6015(4) 0.0303(10) Uani 0.686(9) 1 d . . P B 3
C18A C 0.4371(7) 0.92342(19) 0.6393(5) 0.0332(13) Uani 0.686(9) 1 d . . P B 3
H18A H 0.392127 0.946043 0.680616 0.050 Uiso 0.686(9) 1 calc R U P B 3
H18B H 0.371264 0.916461 0.579862 0.050 Uiso 0.686(9) 1 calc R U P B 3
H18C H 0.451218 0.898292 0.683256 0.050 Uiso 0.686(9) 1 calc R U P B 3
O3B O 0.5424(12) 0.9434(3) 0.5629(9) 0.0303(10) Uani 0.314(9) 1 d . . P B 4
C18B C 0.4017(17) 0.9306(5) 0.5998(11) 0.0332(13) Uani 0.314(9) 1 d . . P B 4
H18D H 0.338784 0.955561 0.609872 0.050 Uiso 0.314(9) 1 calc R U P B 4
H18E H 0.354104 0.911691 0.548541 0.050 Uiso 0.314(9) 1 calc R U P B 4
H18F H 0.414793 0.915711 0.666525 0.050 Uiso 0.314(9) 1 calc R U P B 4
C19 C 0.3576(3) 0.67078(9) 0.6317(2) 0.0239(6) Uani 1 1 d . . . . .
C20 C 0.2473(3) 0.64351(10) 0.6700(2) 0.0263(6) Uani 1 1 d . . . . .
H20 H 0.196833 0.645585 0.734490 0.032 Uiso 1 1 calc R U . . .
C21 C 0.2286(3) 0.61309(10) 0.5934(2) 0.0244(6) Uani 1 1 d . . . . .
H21 H 0.162749 0.589603 0.595694 0.029 Uiso 1 1 calc R U . . .
C22 C 0.3257(3) 0.62332(9) 0.5108(2) 0.0216(6) Uani 1 1 d . . . . .
C23 C 0.3455(3) 0.60127(9) 0.4173(2) 0.0229(6) Uani 1 1 d . . . . .
C24 C 0.4456(3) 0.61300(10) 0.3387(2) 0.0248(6) Uani 1 1 d . . . . .
C25 C 0.4593(4) 0.59406(12) 0.2383(2) 0.0332(7) Uani 1 1 d . . . . .
H25 H 0.404257 0.570529 0.212320 0.040 Uiso 1 1 calc R U . . .
C26 C 0.5667(4) 0.61612(13) 0.1860(3) 0.0359(8) Uani 1 1 d . . . . .
H26 H 0.601378 0.610944 0.117413 0.043 Uiso 1 1 calc R U . . .
C27 C 0.6141(3) 0.64763(10) 0.2548(3) 0.0282(6) Uani 1 1 d . . . . .
C28 C 0.2570(3) 0.56212(10) 0.3974(2) 0.0231(6) Uani 1 1 d . . . . .
C29 C 0.1014(3) 0.56284(10) 0.3966(2) 0.0238(6) Uani 1 1 d . . . . .
H29 H 0.049604 0.588114 0.413009 0.029 Uiso 1 1 calc R U . . .
C30 C 0.0231(3) 0.52607(10) 0.3715(2) 0.0247(6) Uani 1 1 d . . . . .
C31 C 0.0992(3) 0.48888(10) 0.3482(2) 0.0250(6) Uani 1 1 d . . . . .
C32 C 0.2544(3) 0.48811(10) 0.3525(2) 0.0252(6) Uani 1 1 d . . . . .
C33 C 0.3333(3) 0.52471(10) 0.3771(2) 0.0242(6) Uani 1 1 d . . . . .
H33 H 0.439085 0.524226 0.380033 0.029 Uiso 1 1 calc R U . . .
C34 C -0.2109(3) 0.55848(12) 0.4017(3) 0.0349(7) Uani 1 1 d . . . . .
H34A H -0.317724 0.552814 0.393237 0.052 Uiso 1 1 calc R U . . .
H34B H -0.186999 0.563284 0.475823 0.052 Uiso 1 1 calc R U . . .
H34C H -0.184782 0.583675 0.361302 0.052 Uiso 1 1 calc R U . . .
C35 C -0.0212(4) 0.44829(11) 0.2193(3) 0.0386(8) Uani 1 1 d . . . . .
H35A H -0.074250 0.421508 0.208683 0.058 Uiso 1 1 calc R U . . .
H35B H -0.087071 0.471893 0.200470 0.058 Uiso 1 1 calc R U . . .
H35C H 0.066972 0.448919 0.175258 0.058 Uiso 1 1 calc R U . . .
C36 C 0.4777(4) 0.44805(13) 0.3359(3) 0.0432(9) Uani 1 1 d . . . . .
H36A H 0.510300 0.419316 0.318816 0.065 Uiso 1 1 calc R U . . .
H36B H 0.519397 0.468053 0.285693 0.065 Uiso 1 1 calc R U . . .
H36C H 0.512422 0.455372 0.406681 0.065 Uiso 1 1 calc R U . . .

loop_
_atom_site_aniso_label
_atom_site_aniso_U_11
_atom_site_aniso_U_22
_atom_site_aniso_U_33
_atom_site_aniso_U_23
_atom_site_aniso_U_13
_atom_site_aniso_U_12
Ni1 0.0202(2) 0.0192(2) 0.0330(3) 0.0002(2) -0.0069(2) -0.00300(19)
Br1 0.02754(17) 0.01876(15) 0.0438(2) -0.00228(12) -0.01247(14) 0.00116(11)
Br2 0.02874(18) 0.03030(19) 0.0597(2) 0.00859(15) -0.02327(16) -0.00681(14)
Br3 0.03045(17) 0.02245(16) 0.03371(18) -0.01033(12) -0.00709(13) 0.00215(12)
Br4 0.03142(19) 0.0385(2) 0.0434(2) 0.00417(15) 0.00523(15) -0.01275(14)
N1 0.0214(12) 0.0202(12) 0.0287(13) -0.0008(9) -0.0033(10) -0.0001(9)
N2 0.0212(12) 0.0233(12) 0.0303(13) 0.0024(10) -0.0069(10) -0.0015(10)
N3 0.0177(11) 0.0211(12) 0.0272(12) -0.0030(9) -0.0054(9) 0.0004(9)
N4 0.0171(11) 0.0283(13) 0.0285(13) -0.0001(10) -0.0023(9) -0.0029(10)
O1 0.0354(12) 0.0263(11) 0.0474(14) -0.0003(10) 0.0152(11) -0.0062(10)
O4 0.0158(10) 0.0374(12) 0.0371(12) -0.0131(9) -0.0005(8) -0.0080(9)
O5 0.0341(12) 0.0291(11) 0.0267(11) -0.0050(9) -0.0033(9) -0.0125(9)
O6 0.0297(11) 0.0306(12) 0.0362(12) -0.0104(9) -0.0048(9) 0.0044(9)
C1 0.0242(15) 0.0239(15) 0.0335(16) -0.0022(12) -0.0088(12) -0.0001(12)
C2 0.0272(16) 0.0242(15) 0.0454(19) 0.0011(13) -0.0141(14) -0.0049(12)
C3 0.0270(15) 0.0245(15) 0.0367(17) -0.0005(12) -0.0105(13) -0.0056(12)
C4 0.0223(14) 0.0212(14) 0.0273(15) 0.0001(11) -0.0064(11) -0.0032(11)
C5 0.0240(14) 0.0232(14) 0.0239(14) 0.0003(11) -0.0030(11) -0.0020(11)
C6 0.0257(15) 0.0219(14) 0.0273(15) 0.0014(11) -0.0041(12) -0.0007(11)
C7 0.0295(16) 0.0239(15) 0.0343(17) 0.0021(12) -0.0074(13) 0.0017(12)
C8 0.0265(16) 0.0300(17) 0.0440(19) 0.0047(14) -0.0138(14) 0.0030(13)
C9 0.0233(14) 0.0276(15) 0.0366(17) 0.0019(13) -0.0092(12) -0.0023(12)
C10 0.0285(15) 0.0220(14) 0.0211(14) 0.0021(11) -0.0047(11) -0.0017(11)
C11 0.0261(14) 0.0240(14) 0.0219(14) 0.0023(11) -0.0027(11) -0.0003(11)
C12 0.0292(15) 0.0263(15) 0.0292(15) 0.0029(12) 0.0045(12) -0.0042(12)
C13 0.046(2) 0.0231(16) 0.059(2) -0.0093(15) 0.0220(18) -0.0120(15)
C14 0.0391(18) 0.0259(16) 0.0443(19) -0.0096(14) 0.0165(15) -0.0060(14)
C15 0.0271(15) 0.0256(15) 0.0270(15) -0.0009(12) 0.0011(12) -0.0044(12)
C16 0.0363(18) 0.0370(19) 0.048(2) 0.0023(16) 0.0166(16) -0.0030(15)
O2A 0.0274(18) 0.024(2) 0.035(2) 0.0060(16) -0.0093(16) -0.0037(14)
C17A 0.032(3) 0.030(4) 0.042(3) 0.011(2) -0.009(2) 0.000(2)
O2B 0.034(4) 0.008(4) 0.027(4) 0.002(2) -0.003(3) 0.000(2)
C17B 0.044(6) 0.013(5) 0.031(5) -0.004(4) -0.001(4) -0.005(4)
O3A 0.030(2) 0.0236(17) 0.038(3) -0.0034(18) 0.0066(18) 0.0009(15)
C18A 0.036(3) 0.032(3) 0.032(4) -0.003(2) 0.009(3) -0.001(2)
O3B 0.030(2) 0.0236(17) 0.038(3) -0.0034(18) 0.0066(18) 0.0009(15)
C18B 0.036(3) 0.032(3) 0.032(4) -0.003(2) 0.009(3) -0.001(2)
C19 0.0219(14) 0.0215(14) 0.0279(15) -0.0076(11) -0.0066(11) 0.0043(11)
C20 0.0210(14) 0.0310(16) 0.0270(15) -0.0082(12) -0.0029(11) -0.0008(12)
C21 0.0177(13) 0.0294(15) 0.0262(14) -0.0068(12) -0.0024(11) -0.0028(11)
C22 0.0153(12) 0.0239(14) 0.0253(14) -0.0036(11) -0.0042(10) -0.0031(10)
C23 0.0157(12) 0.0267(14) 0.0260(14) -0.0039(11) -0.0047(11) -0.0033(11)
C24 0.0163(13) 0.0326(16) 0.0256(14) -0.0040(12) -0.0030(11) -0.0066(11)
C25 0.0253(15) 0.050(2) 0.0244(15) -0.0080(14) -0.0002(12) -0.0136(14)
C26 0.0285(16) 0.053(2) 0.0268(16) -0.0049(14) 0.0031(13) -0.0111(15)
C27 0.0210(14) 0.0319(16) 0.0317(16) 0.0031(12) 0.0007(12) -0.0054(12)
C28 0.0192(13) 0.0292(15) 0.0209(13) -0.0061(11) -0.0012(10) -0.0059(11)
C29 0.0183(13) 0.0283(15) 0.0246(14) -0.0091(11) -0.0007(11) -0.0034(11)
C30 0.0158(13) 0.0346(16) 0.0234(14) -0.0070(12) -0.0027(10) -0.0063(12)
C31 0.0258(15) 0.0270(15) 0.0219(14) -0.0064(11) -0.0017(11) -0.0080(12)
C32 0.0242(14) 0.0299(15) 0.0213(14) -0.0052(11) -0.0012(11) -0.0002(12)
C33 0.0176(13) 0.0333(16) 0.0218(14) -0.0063(11) -0.0015(10) -0.0026(11)
C34 0.0162(14) 0.0455(19) 0.0430(19) -0.0130(15) 0.0028(13) -0.0034(13)
C35 0.050(2) 0.0344(18) 0.0309(17) -0.0091(14) -0.0078(15) -0.0138(16)
C36 0.0355(19) 0.047(2) 0.046(2) -0.0165(17) -0.0142(16) 0.0151(16)

_geom_special_details            
;
 All esds (except the esd in the dihedral angle between two l.s. planes)
 are estimated using the full covariance matrix.  The cell esds are taken
 into account individually in the estimation of esds in distances, angles
 and torsion angles; correlations between esds in cell parameters are only
 used when they are defined by crystal symmetry.  An approximate (isotropic)
 treatment of cell esds is used for estimating esds involving l.s. planes.
;

loop_
_geom_bond_atom_site_label_1
_geom_bond_atom_site_label_2
_geom_bond_distance
_geom_bond_site_symmetry_2
_geom_bond_publ_flag
Ni1 N1 1.955(3) . ?
Ni1 N4 1.964(3) . ?
Ni1 N3 1.966(3) . ?
Ni1 N2 1.969(3) . ?
Br1 C1 1.882(3) . ?
Br2 C9 1.872(3) . ?
Br3 C19 1.873(3) . ?
Br4 C27 1.871(3) . ?
N1 C1 1.327(4) . ?
N1 C4 1.391(4) . ?
N2 C9 1.338(4) . ?
N2 C6 1.404(4) . ?
N3 C19 1.332(4) . ?
N3 C22 1.400(4) . ?
N4 C27 1.339(4) . ?
N4 C24 1.392(4) . ?
O1 C12 1.366(4) . ?
O1 C16 1.428(4) . ?
O4 C30 1.366(3) . ?
O4 C34 1.425(4) . ?
O5 C31 1.378(4) . ?
O5 C35 1.418(4) . ?
O6 C32 1.363(4) . ?
O6 C36 1.433(4) . ?
C1 C2 1.404(4) . ?
C2 C3 1.372(5) . ?
C2 H2 0.9500 . ?
C3 C4 1.426(4) . ?
C3 H3 0.9500 . ?
C4 C5 1.404(4) . ?
C5 C6 1.409(4) . ?
C5 C10 1.499(4) . ?
C6 C7 1.418(4) . ?
C7 C8 1.363(5) . ?
C7 H7 0.9500 . ?
C8 C9 1.398(5) . ?
C8 H8 0.9500 . ?
C10 C11 1.390(4) . ?
C10 C15 1.395(4) . ?
C11 C12 1.393(4) . ?
C11 H11 0.9500 . ?
C12 C13 1.389(5) . ?
C13 C14 1.400(5) . ?
C13 O2A 1.409(5) . ?
C13 O2B 1.470(8) . ?
C14 O3A 1.350(5) . ?
C14 C15 1.382(4) . ?
C14 O3B 1.499(11) . ?
C15 H15 0.9500 . ?
C16 H16A 0.9800 . ?
C16 H16B 0.9800 . ?
C16 H16C 0.9800 . ?
O2A C17A 1.418(7) . ?
C17A H17A 0.9800 . ?
C17A H17B 0.9800 . ?
C17A H17C 0.9800 . ?
O2B C17B 1.436(12) . ?
C17B H17D 0.9800 . ?
C17B H17E 0.9800 . ?
C17B H17F 0.9800 . ?
O3A C18A 1.437(7) . ?
C18A H18A 0.9800 . ?
C18A H18B 0.9800 . ?
C18A H18C 0.9800 . ?
O3B C18B 1.416(19) . ?
C18B H18D 0.9800 . ?
C18B H18E 0.9800 . ?
C18B H18F 0.9800 . ?
C19 C20 1.407(4) . ?
C20 C21 1.381(4) . ?
C20 H20 0.9500 . ?
C21 C22 1.419(4) . ?
C21 H21 0.9500 . ?
C22 C23 1.398(4) . ?
C23 C24 1.409(4) . ?
C23 C28 1.491(4) . ?
C24 C25 1.424(4) . ?
C25 C26 1.374(5) . ?
C25 H25 0.9500 . ?
C26 C27 1.390(5) . ?
C26 H26 0.9500 . ?
C28 C33 1.394(4) . ?
C28 C29 1.398(4) . ?
C29 C30 1.393(4) . ?
C29 H29 0.9500 . ?
C30 C31 1.394(4) . ?
C31 C32 1.394(4) . ?
C32 C33 1.390(4) . ?
C33 H33 0.9500 . ?
C34 H34A 0.9800 . ?
C34 H34B 0.9800 . ?
C34 H34C 0.9800 . ?
C35 H35A 0.9800 . ?
C35 H35B 0.9800 . ?
C35 H35C 0.9800 . ?
C36 H36A 0.9800 . ?
C36 H36B 0.9800 . ?
C36 H36C 0.9800 . ?

loop_
_geom_angle_atom_site_label_1
_geom_angle_atom_site_label_2
_geom_angle_atom_site_label_3
_geom_angle
_geom_angle_site_symmetry_1
_geom_angle_site_symmetry_3
_geom_angle_publ_flag
N1 Ni1 N4 129.18(11) . . ?
N1 Ni1 N3 125.46(11) . . ?
N4 Ni1 N3 90.46(10) . . ?
N1 Ni1 N2 91.30(11) . . ?
N4 Ni1 N2 112.59(11) . . ?
N3 Ni1 N2 107.50(11) . . ?
C1 N1 C4 105.2(2) . . ?
C1 N1 Ni1 125.6(2) . . ?
C4 N1 Ni1 129.1(2) . . ?
C9 N2 C6 105.1(3) . . ?
C9 N2 Ni1 127.9(2) . . ?
C6 N2 Ni1 127.0(2) . . ?
C19 N3 C22 105.1(2) . . ?
C19 N3 Ni1 126.0(2) . . ?
C22 N3 Ni1 128.9(2) . . ?
C27 N4 C24 105.0(3) . . ?
C27 N4 Ni1 126.4(2) . . ?
C24 N4 Ni1 127.8(2) . . ?
C12 O1 C16 116.8(3) . . ?
C30 O4 C34 116.7(2) . . ?
C31 O5 C35 113.5(2) . . ?
C32 O6 C36 117.1(3) . . ?
N1 C1 C2 113.7(3) . . ?
N1 C1 Br1 119.5(2) . . ?
C2 C1 Br1 126.7(2) . . ?
C3 C2 C1 104.8(3) . . ?
C3 C2 H2 127.6 . . ?
C1 C2 H2 127.6 . . ?
C2 C3 C4 107.5(3) . . ?
C2 C3 H3 126.2 . . ?
C4 C3 H3 126.2 . . ?
N1 C4 C5 123.1(3) . . ?
N1 C4 C3 108.8(3) . . ?
C5 C4 C3 128.1(3) . . ?
C4 C5 C6 125.3(3) . . ?
C4 C5 C10 118.1(3) . . ?
C6 C5 C10 116.6(3) . . ?
N2 C6 C5 124.2(3) . . ?
N2 C6 C7 108.6(3) . . ?
C5 C6 C7 127.2(3) . . ?
C8 C7 C6 107.7(3) . . ?
C8 C7 H7 126.2 . . ?
C6 C7 H7 126.2 . . ?
C7 C8 C9 105.9(3) . . ?
C7 C8 H8 127.0 . . ?
C9 C8 H8 127.0 . . ?
N2 C9 C8 112.7(3) . . ?
N2 C9 Br2 122.2(2) . . ?
C8 C9 Br2 125.0(2) . . ?
C11 C10 C15 120.3(3) . . ?
C11 C10 C5 120.2(3) . . ?
C15 C10 C5 119.5(3) . . ?
C10 C11 C12 119.7(3) . . ?
C10 C11 H11 120.2 . . ?
C12 C11 H11 120.2 . . ?
O1 C12 C13 115.4(3) . . ?
O1 C12 C11 124.4(3) . . ?
C13 C12 C11 120.2(3) . . ?
C12 C13 C14 119.8(3) . . ?
C12 C13 O2A 117.4(3) . . ?
C14 C13 O2A 120.7(3) . . ?
C12 C13 O2B 117.6(4) . . ?
C14 C13 O2B 116.7(4) . . ?
O3A C14 C15 124.0(3) . . ?
O3A C14 C13 115.2(3) . . ?
C15 C14 C13 120.2(3) . . ?
C15 C14 O3B 122.9(5) . . ?
C13 C14 O3B 114.1(5) . . ?
C14 C15 C10 119.9(3) . . ?
C14 C15 H15 120.1 . . ?
C10 C15 H15 120.1 . . ?
O1 C16 H16A 109.5 . . ?
O1 C16 H16B 109.5 . . ?
H16A C16 H16B 109.5 . . ?
O1 C16 H16C 109.5 . . ?
H16A C16 H16C 109.5 . . ?
H16B C16 H16C 109.5 . . ?
C13 O2A C17A 109.7(4) . . ?
O2A C17A H17A 109.5 . . ?
O2A C17A H17B 109.5 . . ?
H17A C17A H17B 109.5 . . ?
O2A C17A H17C 109.5 . . ?
H17A C17A H17C 109.5 . . ?
H17B C17A H17C 109.5 . . ?
C17B O2B C13 105.0(6) . . ?
O2B C17B H17D 109.5 . . ?
O2B C17B H17E 109.5 . . ?
H17D C17B H17E 109.5 . . ?
O2B C17B H17F 109.5 . . ?
H17D C17B H17F 109.5 . . ?
H17E C17B H17F 109.5 . . ?
C14 O3A C18A 115.8(4) . . ?
O3A C18A H18A 109.5 . . ?
O3A C18A H18B 109.5 . . ?
H18A C18A H18B 109.5 . . ?
O3A C18A H18C 109.5 . . ?
H18A C18A H18C 109.5 . . ?
H18B C18A H18C 109.5 . . ?
C18B O3B C14 116.6(9) . . ?
O3B C18B H18D 109.5 . . ?
O3B C18B H18E 109.5 . . ?
H18D C18B H18E 109.5 . . ?
O3B C18B H18F 109.5 . . ?
H18D C18B H18F 109.5 . . ?
H18E C18B H18F 109.5 . . ?
N3 C19 C20 113.4(3) . . ?
N3 C19 Br3 120.6(2) . . ?
C20 C19 Br3 125.9(2) . . ?
C21 C20 C19 104.9(3) . . ?
C21 C20 H20 127.5 . . ?
C19 C20 H20 127.5 . . ?
C20 C21 C22 107.5(3) . . ?
C20 C21 H21 126.3 . . ?
C22 C21 H21 126.3 . . ?
C23 C22 N3 123.2(3) . . ?
C23 C22 C21 127.7(3) . . ?
N3 C22 C21 109.0(2) . . ?
C22 C23 C24 124.8(3) . . ?
C22 C23 C28 119.0(3) . . ?
C24 C23 C28 116.2(3) . . ?
N4 C24 C23 124.4(3) . . ?
N4 C24 C25 108.8(3) . . ?
C23 C24 C25 126.7(3) . . ?
C26 C25 C24 107.3(3) . . ?
C26 C25 H25 126.3 . . ?
C24 C25 H25 126.3 . . ?
C25 C26 C27 105.4(3) . . ?
C25 C26 H26 127.3 . . ?
C27 C26 H26 127.3 . . ?
N4 C27 C26 113.4(3) . . ?
N4 C27 Br4 120.8(2) . . ?
C26 C27 Br4 125.8(2) . . ?
C33 C28 C29 120.5(3) . . ?
C33 C28 C23 118.3(3) . . ?
C29 C28 C23 121.2(3) . . ?
C30 C29 C28 119.3(3) . . ?
C30 C29 H29 120.4 . . ?
C28 C29 H29 120.4 . . ?
O4 C30 C29 124.7(3) . . ?
O4 C30 C31 114.9(3) . . ?
C29 C30 C31 120.4(3) . . ?
O5 C31 C30 121.1(3) . . ?
O5 C31 C32 118.9(3) . . ?
C30 C31 C32 119.9(3) . . ?
O6 C32 C33 124.4(3) . . ?
O6 C32 C31 115.6(3) . . ?
C33 C32 C31 120.0(3) . . ?
C32 C33 C28 119.8(3) . . ?
C32 C33 H33 120.1 . . ?
C28 C33 H33 120.1 . . ?
O4 C34 H34A 109.5 . . ?
O4 C34 H34B 109.5 . . ?
H34A C34 H34B 109.5 . . ?
O4 C34 H34C 109.5 . . ?
H34A C34 H34C 109.5 . . ?
H34B C34 H34C 109.5 . . ?
O5 C35 H35A 109.5 . . ?
O5 C35 H35B 109.5 . . ?
H35A C35 H35B 109.5 . . ?
O5 C35 H35C 109.5 . . ?
H35A C35 H35C 109.5 . . ?
H35B C35 H35C 109.5 . . ?
O6 C36 H36A 109.5 . . ?
O6 C36 H36B 109.5 . . ?
H36A C36 H36B 109.5 . . ?
O6 C36 H36C 109.5 . . ?
H36A C36 H36C 109.5 . . ?
H36B C36 H36C 109.5 . . ?

loop_
_geom_torsion_atom_site_label_1
_geom_torsion_atom_site_label_2
_geom_torsion_atom_site_label_3
_geom_torsion_atom_site_label_4
_geom_torsion
_geom_torsion_site_symmetry_1
_geom_torsion_site_symmetry_2
_geom_torsion_site_symmetry_3
_geom_torsion_site_symmetry_4
_geom_torsion_publ_flag
C4 N1 C1 C2 -1.3(4) . . . . ?
Ni1 N1 C1 C2 -177.5(2) . . . . ?
C4 N1 C1 Br1 174.9(2) . . . . ?
Ni1 N1 C1 Br1 -1.2(4) . . . . ?
N1 C1 C2 C3 1.6(4) . . . . ?
Br1 C1 C2 C3 -174.3(3) . . . . ?
C1 C2 C3 C4 -1.2(4) . . . . ?
C1 N1 C4 C5 -176.6(3) . . . . ?
Ni1 N1 C4 C5 -0.6(4) . . . . ?
C1 N1 C4 C3 0.5(3) . . . . ?
Ni1 N1 C4 C3 176.5(2) . . . . ?
C2 C3 C4 N1 0.4(4) . . . . ?
C2 C3 C4 C5 177.3(3) . . . . ?
N1 C4 C5 C6 -0.4(5) . . . . ?
C3 C4 C5 C6 -176.9(3) . . . . ?
N1 C4 C5 C10 177.8(3) . . . . ?
C3 C4 C5 C10 1.3(5) . . . . ?
C9 N2 C6 C5 179.2(3) . . . . ?
Ni1 N2 C6 C5 -4.1(4) . . . . ?
C9 N2 C6 C7 -1.0(4) . . . . ?
Ni1 N2 C6 C7 175.8(2) . . . . ?
C4 C5 C6 N2 2.9(5) . . . . ?
C10 C5 C6 N2 -175.4(3) . . . . ?
C4 C5 C6 C7 -177.0(3) . . . . ?
C10 C5 C6 C7 4.8(5) . . . . ?
N2 C6 C7 C8 0.5(4) . . . . ?
C5 C6 C7 C8 -179.7(3) . . . . ?
C6 C7 C8 C9 0.2(4) . . . . ?
C6 N2 C9 C8 1.1(4) . . . . ?
Ni1 N2 C9 C8 -175.6(2) . . . . ?
C6 N2 C9 Br2 -179.7(2) . . . . ?
Ni1 N2 C9 Br2 3.6(4) . . . . ?
C7 C8 C9 N2 -0.9(4) . . . . ?
C7 C8 C9 Br2 -180.0(3) . . . . ?
C4 C5 C10 C11 58.4(4) . . . . ?
C6 C5 C10 C11 -123.2(3) . . . . ?
C4 C5 C10 C15 -121.3(3) . . . . ?
C6 C5 C10 C15 57.1(4) . . . . ?
C15 C10 C11 C12 -0.1(4) . . . . ?
C5 C10 C11 C12 -179.8(3) . . . . ?
C16 O1 C12 C13 174.4(3) . . . . ?
C16 O1 C12 C11 -3.7(5) . . . . ?
C10 C11 C12 O1 178.7(3) . . . . ?
C10 C11 C12 C13 0.7(5) . . . . ?
O1 C12 C13 C14 -179.5(4) . . . . ?
C11 C12 C13 C14 -1.2(6) . . . . ?
O1 C12 C13 O2A -15.7(5) . . . . ?
C11 C12 C13 O2A 162.6(3) . . . . ?
O1 C12 C13 O2B 28.7(6) . . . . ?
C11 C12 C13 O2B -153.1(4) . . . . ?
C12 C13 C14 O3A 172.7(4) . . . . ?
C12 C13 C14 C15 1.2(6) . . . . ?
O2A C13 C14 C15 -162.0(4) . . . . ?
O2B C13 C14 C15 153.3(5) . . . . ?
C12 C13 C14 O3B -160.5(6) . . . . ?
O3A C14 C15 C10 -171.3(4) . . . . ?
C13 C14 C15 C10 -0.6(6) . . . . ?
O3B C14 C15 C10 159.4(6) . . . . ?
C11 C10 C15 C14 0.1(5) . . . . ?
C5 C10 C15 C14 179.8(3) . . . . ?
C12 C13 O2A C17A 109.0(5) . . . . ?
C14 C13 O2A C17A -87.4(5) . . . . ?
C12 C13 O2B C17B -119.3(6) . . . . ?
C14 C13 O2B C17B 87.9(7) . . . . ?
C15 C14 O3A C18A -10.9(7) . . . . ?
C13 C14 O3A C18A 178.0(4) . . . . ?
C15 C14 O3B C18B 17.2(12) . . . . ?
C13 C14 O3B C18B 178.3(8) . . . . ?
C22 N3 C19 C20 -0.1(3) . . . . ?
Ni1 N3 C19 C20 178.2(2) . . . . ?
C22 N3 C19 Br3 178.3(2) . . . . ?
Ni1 N3 C19 Br3 -3.4(3) . . . . ?
N3 C19 C20 C21 0.7(4) . . . . ?
Br3 C19 C20 C21 -177.6(2) . . . . ?
C19 C20 C21 C22 -1.0(3) . . . . ?
C19 N3 C22 C23 -179.1(3) . . . . ?
Ni1 N3 C22 C23 2.7(4) . . . . ?
C19 N3 C22 C21 -0.6(3) . . . . ?
Ni1 N3 C22 C21 -178.8(2) . . . . ?
C20 C21 C22 C23 179.5(3) . . . . ?
C20 C21 C22 N3 1.1(3) . . . . ?
N3 C22 C23 C24 -1.0(5) . . . . ?
C21 C22 C23 C24 -179.2(3) . . . . ?
N3 C22 C23 C28 178.4(3) . . . . ?
C21 C22 C23 C28 0.2(5) . . . . ?
C27 N4 C24 C23 -178.2(3) . . . . ?
Ni1 N4 C24 C23 -7.7(4) . . . . ?
C27 N4 C24 C25 -0.7(3) . . . . ?
Ni1 N4 C24 C25 169.7(2) . . . . ?
C22 C23 C24 N4 3.6(5) . . . . ?
C28 C23 C24 N4 -175.8(3) . . . . ?
C22 C23 C24 C25 -173.4(3) . . . . ?
C28 C23 C24 C25 7.2(5) . . . . ?
N4 C24 C25 C26 0.7(4) . . . . ?
C23 C24 C25 C26 178.1(3) . . . . ?
C24 C25 C26 C27 -0.4(4) . . . . ?
C24 N4 C27 C26 0.5(4) . . . . ?
Ni1 N4 C27 C26 -170.2(2) . . . . ?
C24 N4 C27 Br4 178.7(2) . . . . ?
Ni1 N4 C27 Br4 8.1(4) . . . . ?
C25 C26 C27 N4 0.0(4) . . . . ?
C25 C26 C27 Br4 -178.2(3) . . . . ?
C22 C23 C28 C33 -123.4(3) . . . . ?
C24 C23 C28 C33 56.1(4) . . . . ?
C22 C23 C28 C29 58.1(4) . . . . ?
C24 C23 C28 C29 -122.4(3) . . . . ?
C33 C28 C29 C30 -2.3(4) . . . . ?
C23 C28 C29 C30 176.2(3) . . . . ?
C34 O4 C30 C29 -9.7(5) . . . . ?
C34 O4 C30 C31 171.7(3) . . . . ?
C28 C29 C30 O4 -178.0(3) . . . . ?
C28 C29 C30 C31 0.5(5) . . . . ?
C35 O5 C31 C30 85.4(4) . . . . ?
C35 O5 C31 C32 -97.9(4) . . . . ?
O4 C30 C31 O5 -3.1(4) . . . . ?
C29 C30 C31 O5 178.3(3) . . . . ?
O4 C30 C31 C32 -179.8(3) . . . . ?
C29 C30 C31 C32 1.6(5) . . . . ?
C36 O6 C32 C33 1.3(5) . . . . ?
C36 O6 C32 C31 -179.2(3) . . . . ?
O5 C31 C32 O6 1.8(4) . . . . ?
C30 C31 C32 O6 178.6(3) . . . . ?
O5 C31 C32 C33 -178.6(3) . . . . ?
C30 C31 C32 C33 -1.9(5) . . . . ?
O6 C32 C33 C28 179.6(3) . . . . ?
C31 C32 C33 C28 0.0(4) . . . . ?
C29 C28 C33 C32 2.1(4) . . . . ?
C23 C28 C33 C32 -176.5(3) . . . . ?

_refine_diff_density_max         1.893
_refine_diff_density_min         -1.313
_refine_diff_density_rms         0.090

_shelx_res_file                  
;
TITL shelxs_a.res in P2(1)/n
    shelxl.res
    created by SHELXL-2018/3 at 17:11:00 on 10-Apr-2024
REM Old TITL 200916maeda_autored in P2(1)/n
REM SHELXT solution in P2(1)/n: R1 0.144, Rweak 0.009, Alpha 0.030
REM <I/s>   3.104 for  142 systematic absences,  Orientation as input
REM Formula found by SHELXT:  C37 Br4 N6 Ni O3

CELL  1.54184   8.9821  31.6135  12.7862   90.000   90.976   90.000
ZERR   4.000   0.0001   0.0003   0.0002    0.000    0.001    0.000
LATT  1
SYMM 1/2-X, 1/2+Y, 1/2-Z
SFAC C H BR N NI O
UNIT 144 120 16 16 4 24
L.S. 20
TEMP -180.0
BOND $H
CONF
ACTA
LIST 4
FMAP 2
PLAN 20
EADP O3A O3B
EADP C18A C18B
OMIT 0 2 0
WGHT    0.047900    7.534200
FVAR       0.21837   0.65388   0.68552
NI1   5    0.555130    0.690383    0.455962    11.00000    0.02016    0.01921 =
         0.03296    0.00022   -0.00693   -0.00300
BR1   3    0.835079    0.643069    0.593644    11.00000    0.02754    0.01876 =
         0.04384   -0.00228   -0.01247    0.00116
BR2   3    0.206655    0.705636    0.326976    11.00000    0.02874    0.03030 =
         0.05965    0.00859   -0.02327   -0.00681
BR3   3    0.438393    0.717682    0.701905    11.00000    0.03045    0.02245 =
         0.03371   -0.01033   -0.00709    0.00215
BR4   3    0.756393    0.689154    0.226823    11.00000    0.03142    0.03850 =
         0.04339    0.00417    0.00523   -0.01275
N1    4    0.729715    0.719630    0.513842    11.00000    0.02140    0.02017 =
         0.02873   -0.00084   -0.00332   -0.00005
N2    4    0.465069    0.744357    0.411378    11.00000    0.02117    0.02328 =
         0.03030    0.00244   -0.00687   -0.00146
N3    4    0.406235    0.659772    0.537675    11.00000    0.01773    0.02108 =
         0.02724   -0.00295   -0.00537    0.00042
N4    4    0.544004    0.646922    0.346354    11.00000    0.01709    0.02825 =
         0.02853   -0.00011   -0.00226   -0.00293
O1    6    1.012219    0.912447    0.418262    11.00000    0.03535    0.02627 =
         0.04741   -0.00032    0.01522   -0.00621
O4    6   -0.128479    0.523121    0.364995    11.00000    0.01580    0.03744 =
         0.03706   -0.01308   -0.00053   -0.00797
O5    6    0.023374    0.451979    0.325892    11.00000    0.03411    0.02910 =
         0.02670   -0.00504   -0.00333   -0.01254
O6    6    0.318427    0.450086    0.330767    11.00000    0.02968    0.03065 =
         0.03621   -0.01040   -0.00478    0.00442
C1    1    0.840873    0.701583    0.566921    11.00000    0.02421    0.02385 =
         0.03354   -0.00222   -0.00879   -0.00008
C2    1    0.949098    0.730308    0.603238    11.00000    0.02718    0.02424 =
         0.04542    0.00109   -0.01405   -0.00486
AFIX  43
H2    2    1.038354    0.724156    0.641167    11.00000   -1.20000
AFIX   0
C3    1    0.897584    0.769232    0.571892    11.00000    0.02696    0.02453 =
         0.03674   -0.00045   -0.01046   -0.00565
AFIX  43
H3    2    0.944339    0.795688    0.585226    11.00000   -1.20000
AFIX   0
C4    1    0.761072    0.762724    0.515653    11.00000    0.02233    0.02119 =
         0.02729    0.00009   -0.00642   -0.00316
C5    1    0.665113    0.793327    0.472204    11.00000    0.02404    0.02316 =
         0.02392    0.00027   -0.00298   -0.00204
C6    1    0.527850    0.784846    0.421454    11.00000    0.02571    0.02188 =
         0.02733    0.00143   -0.00412   -0.00074
C7    1    0.430787    0.814472    0.372487    11.00000    0.02949    0.02388 =
         0.03425    0.00206   -0.00737    0.00172
AFIX  43
H7    2    0.446572    0.844110    0.367409    11.00000   -1.20000
AFIX   0
C8    1    0.310714    0.792745    0.334008    11.00000    0.02652    0.03000 =
         0.04402    0.00473   -0.01383    0.00300
AFIX  43
H8    2    0.227229    0.804086    0.297014    11.00000   -1.20000
AFIX   0
C9    1    0.335615    0.750346    0.360147    11.00000    0.02334    0.02764 =
         0.03659    0.00190   -0.00917   -0.00234
C10   1    0.708577    0.838922    0.482509    11.00000    0.02848    0.02201 =
         0.02109    0.00210   -0.00472   -0.00173
C11   1    0.842693    0.853060    0.442555    11.00000    0.02607    0.02400 =
         0.02191    0.00226   -0.00269   -0.00026
AFIX  43
H11   2    0.907123    0.833877    0.408355    11.00000   -1.20000
AFIX   0
C12   1    0.882166    0.895501    0.452912    11.00000    0.02923    0.02627 =
         0.02918    0.00294    0.00453   -0.00416
C13   1    0.788723    0.923481    0.503865    11.00000    0.04588    0.02309 =
         0.05885   -0.00934    0.02203   -0.01196
C14   1    0.653281    0.909059    0.543080    11.00000    0.03906    0.02591 =
         0.04430   -0.00956    0.01650   -0.00600
C15   1    0.613792    0.866988    0.532886    11.00000    0.02709    0.02561 =
         0.02704   -0.00090    0.00114   -0.00441
AFIX  43
H15   2    0.522276    0.857204    0.560135    11.00000   -1.20000
AFIX   0
C16   1    1.116807    0.883787    0.374103    11.00000    0.03627    0.03698 =
         0.04799    0.00233    0.01657   -0.00296
AFIX  33
H16A  2    1.205101    0.899454    0.352183    11.00000   -1.50000
H16B  2    1.145924    0.862584    0.426489    11.00000   -1.50000
H16C  2    1.071154    0.869659    0.313339    11.00000   -1.50000
AFIX   0
PART 1
O2A   6    0.850322    0.962206    0.537946    21.00000    0.02737    0.02372 =
         0.03471    0.00595   -0.00927   -0.00368
C17A  1    0.792909    0.995695    0.475437    21.00000    0.03240    0.03009 =
         0.04230    0.01144   -0.00868    0.00041
AFIX  33
H17A  2    0.835969    1.022561    0.499350    21.00000   -1.50000
H17B  2    0.818726    0.990908    0.402223    21.00000   -1.50000
H17C  2    0.684363    0.996757    0.481545    21.00000   -1.50000
AFIX   0
PART 2
O2B   6    0.795789    0.968345    0.474017   -21.00000    0.03375    0.00824 =
         0.02701    0.00241   -0.00260   -0.00047
C17B  1    0.839802    0.990200    0.568047   -21.00000    0.04439    0.01340 =
         0.03054   -0.00358   -0.00136   -0.00483
AFIX  33
H17D  2    0.846811    1.020586    0.553780   -21.00000   -1.50000
H17E  2    0.765696    0.985282    0.622090   -21.00000   -1.50000
H17F  2    0.936931    0.979644    0.592429   -21.00000   -1.50000
AFIX   0
PART 3
O3A   6    0.578707    0.937305    0.601530    31.00000    0.02960    0.02358 =
         0.03806   -0.00337    0.00658    0.00086
C18A  1    0.437062    0.923421    0.639322    31.00000    0.03561    0.03184 =
         0.03237   -0.00300    0.00915   -0.00078
AFIX  33
H18A  2    0.392127    0.946043    0.680616    31.00000   -1.50000
H18B  2    0.371264    0.916461    0.579862    31.00000   -1.50000
H18C  2    0.451218    0.898292    0.683256    31.00000   -1.50000
AFIX   0
PART 4
O3B   6    0.542355    0.943432    0.562871   -31.00000    0.02960    0.02358 =
         0.03806   -0.00337    0.00658    0.00086
C18B  1    0.401688    0.930613    0.599792   -31.00000    0.03561    0.03184 =
         0.03237   -0.00300    0.00915   -0.00078
AFIX  33
H18D  2    0.338784    0.955561    0.609872   -31.00000   -1.50000
H18E  2    0.354104    0.911691    0.548541   -31.00000   -1.50000
H18F  2    0.414793    0.915711    0.666525   -31.00000   -1.50000
AFIX   0
PART 0

C19   1    0.357563    0.670785    0.631663    11.00000    0.02189    0.02152 =
         0.02792   -0.00761   -0.00658    0.00431
C20   1    0.247326    0.643512    0.670008    11.00000    0.02096    0.03097 =
         0.02698   -0.00816   -0.00295   -0.00081
AFIX  43
H20   2    0.196833    0.645585    0.734490    11.00000   -1.20000
AFIX   0
C21   1    0.228593    0.613090    0.593449    11.00000    0.01773    0.02936 =
         0.02616   -0.00676   -0.00235   -0.00275
AFIX  43
H21   2    0.162749    0.589603    0.595694    11.00000   -1.20000
AFIX   0
C22   1    0.325709    0.623324    0.510772    11.00000    0.01527    0.02390 =
         0.02534   -0.00364   -0.00424   -0.00308
C23   1    0.345546    0.601270    0.417308    11.00000    0.01572    0.02675 =
         0.02603   -0.00390   -0.00474   -0.00328
C24   1    0.445647    0.612997    0.338738    11.00000    0.01627    0.03257 =
         0.02556   -0.00401   -0.00301   -0.00659
C25   1    0.459274    0.594059    0.238328    11.00000    0.02535    0.04994 =
         0.02439   -0.00801   -0.00017   -0.01359
AFIX  43
H25   2    0.404257    0.570529    0.212320    11.00000   -1.20000
AFIX   0
C26   1    0.566739    0.616122    0.186024    11.00000    0.02849    0.05254 =
         0.02679   -0.00490    0.00309   -0.01110
AFIX  43
H26   2    0.601378    0.610944    0.117413    11.00000   -1.20000
AFIX   0
C27   1    0.614051    0.647626    0.254761    11.00000    0.02105    0.03191 =
         0.03169    0.00314    0.00075   -0.00538
C28   1    0.257002    0.562118    0.397424    11.00000    0.01918    0.02918 =
         0.02089   -0.00607   -0.00122   -0.00594
C29   1    0.101416    0.562836    0.396606    11.00000    0.01833    0.02833 =
         0.02456   -0.00909   -0.00073   -0.00342
AFIX  43
H29   2    0.049604    0.588114    0.413009    11.00000   -1.20000
AFIX   0
C30   1    0.023146    0.526071    0.371468    11.00000    0.01579    0.03464 =
         0.02343   -0.00705   -0.00269   -0.00627
C31   1    0.099175    0.488877    0.348178    11.00000    0.02584    0.02704 =
         0.02192   -0.00640   -0.00174   -0.00797
C32   1    0.254385    0.488113    0.352527    11.00000    0.02424    0.02988 =
         0.02133   -0.00524   -0.00116   -0.00019
C33   1    0.333344    0.524714    0.377102    11.00000    0.01756    0.03329 =
         0.02179   -0.00632   -0.00147   -0.00264
AFIX  43
H33   2    0.439085    0.524226    0.380033    11.00000   -1.20000
AFIX   0
C34   1   -0.210932    0.558484    0.401705    11.00000    0.01620    0.04549 =
         0.04302   -0.01301    0.00282   -0.00344
AFIX  33
H34A  2   -0.317724    0.552814    0.393237    11.00000   -1.50000
H34B  2   -0.186999    0.563284    0.475823    11.00000   -1.50000
H34C  2   -0.184782    0.583675    0.361302    11.00000   -1.50000
AFIX   0
C35   1   -0.021186    0.448290    0.219346    11.00000    0.05023    0.03443 =
         0.03090   -0.00910   -0.00776   -0.01376
AFIX  33
H35A  2   -0.074250    0.421508    0.208683    11.00000   -1.50000
H35B  2   -0.087071    0.471893    0.200470    11.00000   -1.50000
H35C  2    0.066972    0.448919    0.175258    11.00000   -1.50000
AFIX   0
C36   1    0.477717    0.448046    0.335894    11.00000    0.03553    0.04737 =
         0.04617   -0.01653   -0.01419    0.01509
AFIX  33
H36A  2    0.510300    0.419316    0.318816    11.00000   -1.50000
H36B  2    0.519397    0.468053    0.285693    11.00000   -1.50000
H36C  2    0.512422    0.455372    0.406681    11.00000   -1.50000
AFIX   0
HKLF 4


REM  shelxs_a.res in P2(1)/n
REM wR2 = 0.0946, GooF = S = 1.075, Restrained GooF = 1.075 for all data
REM R1 = 0.0362 for 6946 Fo > 4sig(Fo) and 0.0368 for all 7103 data
REM 486 parameters refined using 0 restraints

END

WGHT      0.0479      7.5345

REM Highest difference peak  1.893,  deepest hole -1.313,  1-sigma level  0.090
Q1    1   0.8192  0.6794  0.2757  11.00000  0.05    1.89
Q2    1   0.3634  0.7166  0.7437  11.00000  0.05    0.97
Q3    1   0.6414  0.6264  0.0882  11.00000  0.05    0.90
Q4    1   0.1674  0.6622  0.7619  11.00000  0.05    0.89
Q5    1   0.7274  0.7052  0.2771  11.00000  0.05    0.81
Q6    1   1.1037  0.7342  0.6582  11.00000  0.05    0.62
Q7    1   0.8102  0.6420  0.5221  11.00000  0.05    0.59
Q8    1   0.5221  0.6964  0.5195  11.00000  0.05    0.51
Q9    1   0.8387  0.6766  0.5820  11.00000  0.05    0.50
Q10   1   0.3291  0.7346  0.6488  11.00000  0.05    0.48
Q11   1   0.7204  0.6888  0.1378  11.00000  0.05    0.44
Q12   1   0.4393  0.7466  0.6986  11.00000  0.05    0.43
Q13   1   0.2752  0.6937  0.2959  11.00000  0.05    0.42
Q14   1   0.2182  0.7058  0.4006  11.00000  0.05    0.41
Q15   1   0.8997  0.6458  0.5561  11.00000  0.05    0.40
Q16   1   0.1254  0.7979  0.2882  11.00000  0.05    0.39
Q17   1   0.7387  0.9276  0.4634  11.00000  0.05    0.38
Q18   1   0.5389  0.6875  0.3644  11.00000  0.05    0.38
Q19   1   0.4377  0.6854  0.7002  11.00000  0.05    0.37
Q20   1   0.7413  0.9135  0.5386  11.00000  0.05    0.36
;
_shelx_res_checksum              71523
####################################################################### 
# 
# This file contains crystal structure data downloaded from the 
# Cambridge Structural Database (CSD) hosted by the Cambridge 
# Crystallographic Data Centre (CCDC).
# 
# Full information about CCDC data access policies and citation 
# guidelines are available at http://www.ccdc.cam.ac.uk/access/V1 
# 
# Audit and citation data items may have been added by the CCDC. 
# Please retain this information to preserve the provenance of 
# this file and to allow appropriate attribution of the data. 
# 
#######################################################################

data_1b
_database_code_depnum_ccdc_archive 'CCDC 2288767'
loop_
_audit_author_name
_audit_author_address
'Yohei Haketa'
;Ritsumeikan University
Japan
;
_audit_update_record             
;
2024-04-11 deposited with the CCDC.	2024-04-16 downloaded from the CCDC.
;

_audit_creation_method           SHELXL-2014/7
_shelx_SHELXL_version_number     2014/7
_chemical_name_systematic        ?
_chemical_name_common            ?
_chemical_melting_point          ?
_chemical_formula_moiety         'C54 H66 N4 Ni O6, 0.67(C H4 O)'
_chemical_formula_sum            'C54.67 H68.67 N4 Ni O6.67'
_chemical_formula_weight         947.18

loop_
_atom_type_symbol
_atom_type_description
_atom_type_scat_dispersion_real
_atom_type_scat_dispersion_imag
_atom_type_scat_source
C C 0.0045 0.0022 'International Tables Vol C Tables 4.2.6.8 and 6.1.1.4'
H H 0.0000 0.0000 'International Tables Vol C Tables 4.2.6.8 and 6.1.1.4'
N N 0.0085 0.0044 'International Tables Vol C Tables 4.2.6.8 and 6.1.1.4'
Ni Ni 0.3081 1.4105 'International Tables Vol C Tables 4.2.6.8 and 6.1.1.4'
O O 0.0146 0.0081 'International Tables Vol C Tables 4.2.6.8 and 6.1.1.4'

_space_group_crystal_system      triclinic
_space_group_IT_number           2
_space_group_name_H-M_alt        'P -1'
_space_group_name_Hall           '-P 1'

_shelx_space_group_comment       
;
The symmetry employed for this shelxl refinement is uniquely defined
by the following loop, which should always be used as a source of
symmetry information in preference to the above space-group names.
They are only intended as comments.
;

loop_
_space_group_symop_operation_xyz
'x, y, z'
'-x, -y, -z'

_cell_length_a                   13.0251(4)
_cell_length_b                   13.0786(4)
_cell_length_c                   22.9482(9)
_cell_angle_alpha                95.536(2)
_cell_angle_beta                 105.627(2)
_cell_angle_gamma                95.810(3)
_cell_volume                     3714.0(2)
_cell_formula_units_Z            3
_cell_measurement_temperature    90(2)
_cell_measurement_reflns_used    39849
_cell_measurement_theta_min      1.801
_cell_measurement_theta_max      29.238

_exptl_crystal_description       plate
_exptl_crystal_colour            'dark brown'
_exptl_crystal_density_meas      'not measured'
_exptl_crystal_density_method    ?
_exptl_crystal_density_diffrn    1.270
_exptl_crystal_F_000             1518
_exptl_transmission_factor_min   ?
_exptl_transmission_factor_max   ?
_exptl_crystal_size_max          0.12
_exptl_crystal_size_mid          0.04
_exptl_crystal_size_min          0.01
_exptl_absorpt_coefficient_mu    0.632
_shelx_estimated_absorpt_T_min   0.928
_shelx_estimated_absorpt_T_max   0.994
_exptl_absorpt_correction_type   multi-scan
_exptl_absorpt_correction_T_min  0.626
_exptl_absorpt_correction_T_max  1.000
_exptl_absorpt_process_details   'ABSCOR (T.Higashi, 2001)'
_exptl_absorpt_special_details   ?
_diffrn_ambient_temperature      90(2)
_diffrn_radiation_wavelength     0.81082
_diffrn_radiation_type           Synchrotron
_diffrn_source                   'synchrotron radiation SPring-8 BL40XU'
_diffrn_radiation_monochromator  'Si(111) Channel Cut'
_diffrn_measurement_device_type  'DECTRIS EIGER X 1M'
_diffrn_measurement_method       'Shutterless \w scans'
_diffrn_detector_area_resol_mean 13.33
_diffrn_reflns_number            39849
_diffrn_reflns_av_unetI/netI     0.1424
_diffrn_reflns_av_R_equivalents  0.1164
_diffrn_reflns_limit_h_min       -15
_diffrn_reflns_limit_h_max       14
_diffrn_reflns_limit_k_min       -15
_diffrn_reflns_limit_k_max       15
_diffrn_reflns_limit_l_min       -27
_diffrn_reflns_limit_l_max       27
_diffrn_reflns_theta_min         1.801
_diffrn_reflns_theta_max         29.238
_diffrn_reflns_theta_full        29.110
_diffrn_measured_fraction_theta_max 0.997
_diffrn_measured_fraction_theta_full 0.998
_diffrn_reflns_Laue_measured_fraction_max 0.997
_diffrn_reflns_Laue_measured_fraction_full 0.998
_diffrn_reflns_point_group_measured_fraction_max 0.997
_diffrn_reflns_point_group_measured_fraction_full 0.998
_reflns_number_total             13559
_reflns_number_gt                8925
_reflns_threshold_expression     'I > 2\s(I)'
_reflns_Friedel_coverage         0.000
_reflns_Friedel_fraction_max     .
_reflns_Friedel_fraction_full    .

_reflns_special_details          
;
 Reflections were merged by SHELXL according to the crystal
 class for the calculation of statistics and refinement.
 
 _reflns_Friedel_fraction is defined as the number of unique
 Friedel pairs measured divided by the number that would be
 possible theoretically, ignoring centric projections and
 systematic absences.
;

_computing_data_collection       'Rapid Auto(Rigaku)'
_computing_cell_refinement       'Rapid Auto(Rigaku)'
_computing_data_reduction        'Rapid Auto(Rigaku)'
_computing_structure_solution    'SHELXT (Sheldrick, 2014)'
_computing_structure_refinement  'SHELXL-2014/7 (Sheldrick, 2014)'
_computing_molecular_graphics    'CrystalMaker X (CrystalMaker Software Ltd.)'
_computing_publication_material  
'Yadokari-XG (K. Wakita, Yadokari-XG, Software for Crystal Structure Analyses, 2001)'
_refine_special_details          ?
_refine_ls_structure_factor_coef Fsqd
_refine_ls_matrix_type           full
_refine_ls_weighting_scheme      calc
_refine_ls_weighting_details     
'w=1/[\s^2^(Fo^2^)+(0.1373P)^2^+1.5882P] where P=(Fo^2^+2Fc^2^)/3'
_atom_sites_solution_primary     ?
_atom_sites_solution_secondary   ?
_atom_sites_solution_hydrogens   geom
_refine_ls_hydrogen_treatment    constr
_refine_ls_extinction_method     'SHELXL-2014/7 (Sheldrick 2014'
_refine_ls_extinction_coef       0.0091(11)
_refine_ls_extinction_expression Fc^*^=kFc[1+0.001xFc^2^\l^3^/sin(2\q)]^-1/4^
_refine_ls_number_reflns         13559
_refine_ls_number_parameters     949
_refine_ls_number_restraints     6
_refine_ls_R_factor_all          0.1214
_refine_ls_R_factor_gt           0.0875
_refine_ls_wR_factor_ref         0.2634
_refine_ls_wR_factor_gt          0.2344
_refine_ls_goodness_of_fit_ref   1.034
_refine_ls_restrained_S_all      1.034
_refine_ls_shift/su_max          0.001
_refine_ls_shift/su_mean         0.000

loop_
_atom_site_label
_atom_site_type_symbol
_atom_site_fract_x
_atom_site_fract_y
_atom_site_fract_z
_atom_site_U_iso_or_equiv
_atom_site_adp_type
_atom_site_occupancy
_atom_site_site_symmetry_order
_atom_site_calc_flag
_atom_site_refinement_flags_posn
_atom_site_refinement_flags_adp
_atom_site_refinement_flags_occupancy
_atom_site_disorder_assembly
_atom_site_disorder_group
C1 C 0.2077(4) 0.1298(4) 0.2576(2) 0.0454(12) Uani 1 1 d . . . . .
H1 H 0.2833 0.1288 0.2675 0.054 Uiso 1 1 calc R U . . .
C2 C 0.1472(4) 0.1254(4) 0.1968(2) 0.0478(12) Uani 1 1 d . . . . .
C3 C 0.3005(5) 0.0977(7) 0.1615(3) 0.090(2) Uani 1 1 d . . . . .
H3 H 0.3115 0.0334 0.1805 0.108 Uiso 1 1 calc R U . . .
H3A H 0.3476 0.1566 0.1896 0.108 Uiso 1 1 calc R U . . .
C4 C 0.3261(6) 0.0883(8) 0.0985(3) 0.107(3) Uani 1 1 d . . . . .
H4 H 0.3079 0.1505 0.0786 0.129 Uiso 1 1 calc R U . . .
H4A H 0.4042 0.0861 0.1054 0.129 Uiso 1 1 calc R U . . .
C5 C 0.2665(9) -0.0045(8) 0.0577(4) 0.125(3) Uani 1 1 d . . . . .
H5 H 0.1882 -0.0014 0.0491 0.150 Uiso 1 1 calc R U . . .
H5A H 0.2828 -0.0670 0.0777 0.150 Uiso 1 1 calc R U . . .
C6 C 0.2985(8) -0.0113(9) -0.0032(4) 0.155(4) Uani 1 1 d . . . . .
H6 H 0.2630 0.0380 -0.0287 0.232 Uiso 1 1 calc R U . . .
H6A H 0.2760 -0.0817 -0.0249 0.232 Uiso 1 1 calc R U . . .
H6B H 0.3767 0.0055 0.0057 0.232 Uiso 1 1 calc R U . . .
C7 C 0.0376(4) 0.1330(4) 0.1819(2) 0.0501(12) Uani 1 1 d . . . . .
C8 C -0.0023(7) 0.2022(6) 0.0864(3) 0.095(2) Uani 1 1 d . . . . .
H8 H -0.0578 0.1878 0.0464 0.114 Uiso 1 1 calc R U . . .
H8A H 0.0680 0.1951 0.0787 0.114 Uiso 1 1 calc R U . . .
C9 C -0.0003(5) 0.3126(6) 0.1116(3) 0.082(2) Uani 1 1 d . . . . .
H9 H 0.0579 0.3276 0.1504 0.098 Uiso 1 1 calc R U . . .
H9A H -0.0689 0.3182 0.1217 0.098 Uiso 1 1 calc R U . . .
C10 C 0.0153(7) 0.3974(7) 0.0730(4) 0.103(3) Uani 1 1 d . . . . .
H10 H 0.0804 0.3874 0.0598 0.124 Uiso 1 1 calc R U . . .
H10A H -0.0463 0.3851 0.0357 0.124 Uiso 1 1 calc R U . . .
C11 C 0.0256(7) 0.5007(7) 0.0962(4) 0.104(3) Uani 1 1 d . . . . .
H11 H -0.0431 0.5168 0.1021 0.157 Uiso 1 1 calc R U . . .
H11A H 0.0459 0.5442 0.0676 0.157 Uiso 1 1 calc R U . . .
H11B H 0.0813 0.5142 0.1355 0.157 Uiso 1 1 calc R U . . .
C12 C -0.0118(4) 0.1384(4) 0.2280(2) 0.0442(11) Uani 1 1 d . . . . .
C13 C -0.1825(4) 0.1123(4) 0.2505(2) 0.0462(12) Uani 1 1 d . . . . .
H13 H -0.1736 0.1684 0.2844 0.055 Uiso 1 1 calc R U . . .
H13A H -0.1584 0.0496 0.2680 0.055 Uiso 1 1 calc R U . . .
C14 C -0.2970(4) 0.0904(6) 0.2132(3) 0.0745(19) Uani 1 1 d . . . . .
H14 H -0.3161 0.1493 0.1903 0.089 Uiso 1 1 calc R U . . .
H14A H -0.3439 0.0830 0.2405 0.089 Uiso 1 1 calc R U . . .
C15 C -0.3178(6) -0.0169(6) 0.1649(3) 0.084(2) Uani 1 1 d . . . . .
H15 H -0.2700 -0.0086 0.1381 0.101 Uiso 1 1 calc R U . . .
H15A H -0.2969 -0.0748 0.1884 0.101 Uiso 1 1 calc R U . . .
C16 C -0.4243(7) -0.0439(7) 0.1279(4) 0.113(3) Uani 1 1 d . . . . .
H16 H -0.4712 -0.0617 0.1534 0.169 Uiso 1 1 calc R U . . .
H16A H -0.4279 -0.1037 0.0979 0.169 Uiso 1 1 calc R U . . .
H16B H -0.4479 0.0148 0.1068 0.169 Uiso 1 1 calc R U . . .
C17 C 0.0457(4) 0.1405(4) 0.2890(2) 0.0422(11) Uani 1 1 d . . . . .
H17 H 0.0101 0.1450 0.3200 0.051 Uiso 1 1 calc R U . . .
C18 C 0.1558(4) 0.1358(3) 0.3040(2) 0.0415(11) Uani 1 1 d . . . . .
C19 C 0.2202(4) 0.1380(3) 0.3681(2) 0.0407(11) Uani 1 1 d . . . . .
C20 C 0.1801(3) 0.0750(3) 0.4064(2) 0.0379(10) Uani 1 1 d . . . . .
C21 C 0.0842(4) 0.0013(3) 0.3973(2) 0.0394(11) Uani 1 1 d . . . . .
H21 H 0.0327 -0.0238 0.3593 0.047 Uiso 1 1 calc R U . . .
C22 C 0.0810(4) -0.0258(3) 0.4532(2) 0.0403(11) Uani 1 1 d . . . . .
H22 H 0.0266 -0.0723 0.4609 0.048 Uiso 1 1 calc R U . . .
C23 C 0.1744(3) 0.0287(3) 0.4978(2) 0.0385(11) Uani 1 1 d . . . . .
C24 C 0.2271(3) 0.0486(3) 0.5644(2) 0.0368(10) Uani 1 1 d . . . . .
C25 C 0.2149(4) 0.0248(4) 0.6209(2) 0.0418(11) Uani 1 1 d . . . . .
H25 H 0.1596 -0.0227 0.6268 0.050 Uiso 1 1 calc R U . . .
C26 C 0.2980(4) 0.0832(3) 0.6663(2) 0.0417(11) Uani 1 1 d . . . . .
H26 H 0.3098 0.0837 0.7090 0.050 Uiso 1 1 calc R U . . .
C27 C 0.3631(4) 0.1428(3) 0.6371(2) 0.0413(11) Uani 1 1 d . . . . .
C28 C 0.4569(4) 0.2208(3) 0.6590(2) 0.0411(11) Uani 1 1 d . . . . .
C29 C 0.5051(4) 0.2479(3) 0.7256(2) 0.0443(12) Uani 1 1 d . . . . .
C30 C 0.4413(4) 0.2691(4) 0.7646(2) 0.0471(12) Uani 1 1 d . . . . .
H30 H 0.3660 0.2688 0.7482 0.057 Uiso 1 1 calc R U . . .
C31 C 0.4880(4) 0.2904(4) 0.8264(2) 0.0552(14) Uani 1 1 d . . . . .
C32 C 0.3229(4) 0.3287(5) 0.8438(3) 0.0600(14) Uani 1 1 d . . . . .
H32 H 0.2813 0.2619 0.8220 0.072 Uiso 1 1 calc R U . . .
H32A H 0.3158 0.3804 0.8146 0.072 Uiso 1 1 calc R U . . .
C33 C 0.2807(5) 0.3648(5) 0.8962(3) 0.0727(17) Uani 1 1 d . . . . .
H33 H 0.3252 0.4302 0.9181 0.087 Uiso 1 1 calc R U . . .
H33A H 0.2064 0.3802 0.8796 0.087 Uiso 1 1 calc R U . . .
C34 C 0.2801(5) 0.2895(6) 0.9410(3) 0.082(2) Uani 1 1 d . . . . .
H34 H 0.3549 0.2776 0.9601 0.098 Uiso 1 1 calc R U . . .
H34A H 0.2393 0.2225 0.9191 0.098 Uiso 1 1 calc R U . . .
C35 C 0.2294(6) 0.3272(8) 0.9916(3) 0.115(3) Uani 1 1 d . . . . .
H35 H 0.2704 0.3927 1.0142 0.172 Uiso 1 1 calc R U . . .
H35A H 0.2309 0.2750 1.0197 0.172 Uiso 1 1 calc R U . . .
H35B H 0.1548 0.3377 0.9731 0.172 Uiso 1 1 calc R U . . .
C36 C 0.5971(5) 0.2842(6) 0.8516(3) 0.078(2) Uani 1 1 d . . . . .
C37 C 0.6797(9) 0.3723(9) 0.9461(8) 0.058(3) Uani 0.62(3) 1 d . . P A 1
H83 H 0.6256 0.4209 0.9373 0.070 Uiso 0.62(3) 1 calc R U P A 1
H84 H 0.7444 0.4002 0.9350 0.070 Uiso 0.62(3) 1 calc R U P A 1
C38 C 0.7081(8) 0.3541(8) 1.0135(4) 0.120(2) Uani 1 1 d . U . . .
H85 H 0.7584 0.3016 1.0189 0.144 Uiso 0.62(3) 1 calc R U P A 1
H86 H 0.7480 0.4195 1.0382 0.144 Uiso 0.62(3) 1 calc R U P A 1
H87 H 0.7779 0.3307 1.0326 0.144 Uiso 0.38(3) 1 calc R U P A 2
H88 H 0.7167 0.4290 1.0096 0.144 Uiso 0.38(3) 1 calc R U P A 2
C39 C 0.6245(8) 0.3218(8) 1.0389(4) 0.120(2) Uani 1 1 d . U . . .
H39 H 0.5844 0.2561 1.0147 0.144 Uiso 1 1 calc R U . . .
H39A H 0.5741 0.3742 1.0341 0.144 Uiso 1 1 calc R U . . .
C40 C 0.6571(10) 0.3057(10) 1.1033(5) 0.178(5) Uani 1 1 d . . . . .
H40 H 0.7065 0.2533 1.1089 0.268 Uiso 1 1 calc R U . . .
H40A H 0.5933 0.2819 1.1158 0.268 Uiso 1 1 calc R U . . .
H40B H 0.6932 0.3710 1.1284 0.268 Uiso 1 1 calc R U . . .
C41 C 0.6609(4) 0.2647(5) 0.8129(3) 0.0684(17) Uani 1 1 d . . . . .
C42 C 0.8353(5) 0.2201(7) 0.8044(3) 0.098(2) Uani 1 1 d . . . . .
H42 H 0.7978 0.1553 0.7780 0.118 Uiso 1 1 calc R U . . .
H42A H 0.8497 0.2719 0.7779 0.118 Uiso 1 1 calc R U . . .
C43 C 0.9363(5) 0.2005(8) 0.8456(4) 0.103(3) Uani 1 1 d . . . . .
H43 H 0.9214 0.1566 0.8760 0.123 Uiso 1 1 calc R U . . .
H43A H 0.9785 0.2668 0.8678 0.123 Uiso 1 1 calc R U . . .
C44 C 1.0060(7) 0.1407(8) 0.8047(6) 0.135(4) Uani 1 1 d . . . . .
H44 H 1.0716 0.1232 0.8333 0.162 Uiso 1 1 calc R U . . .
H44A H 0.9622 0.0746 0.7834 0.162 Uiso 1 1 calc R U . . .
C45 C 1.0375(7) 0.1959(8) 0.7608(5) 0.131(3) Uani 1 1 d . . . . .
H45 H 0.9733 0.2107 0.7307 0.196 Uiso 1 1 calc R U . . .
H45A H 1.0788 0.1540 0.7402 0.196 Uiso 1 1 calc R U . . .
H45B H 1.0821 0.2612 0.7811 0.196 Uiso 1 1 calc R U . . .
C46 C 0.6159(4) 0.2499(4) 0.7506(2) 0.0508(13) Uani 1 1 d . . . . .
H46 H 0.6605 0.2410 0.7243 0.061 Uiso 1 1 calc R U . . .
C47 C 0.5033(4) 0.2745(4) 0.6193(2) 0.0428(11) Uani 1 1 d . . . . .
C48 C 0.5807(4) 0.3674(4) 0.6300(2) 0.0451(12) Uani 1 1 d . . . . .
H48 H 0.6215 0.4030 0.6686 0.054 Uiso 1 1 calc R U . . .
C49 C 0.5842(4) 0.3942(3) 0.5741(2) 0.0440(12) Uani 1 1 d . . . . .
H49 H 0.6277 0.4518 0.5670 0.053 Uiso 1 1 calc R U . . .
C50 C 0.5101(3) 0.3193(3) 0.5283(2) 0.0395(11) Uani 1 1 d . . . . .
C51 C 0.4562(3) 0.3004(3) 0.4625(2) 0.0390(11) Uani 1 1 d . . . . .
C52 C 0.4461(4) 0.3507(4) 0.4093(2) 0.0424(11) Uani 1 1 d . . . . .
H52 H 0.4900 0.4108 0.4054 0.051 Uiso 1 1 calc R U . . .
C53 C 0.3605(4) 0.2952(4) 0.3644(2) 0.0427(11) Uani 1 1 d . . . . .
H53 H 0.3349 0.3103 0.3237 0.051 Uiso 1 1 calc R U . . .
N1 N 0.3164(3) 0.1183(3) 0.57549(17) 0.0370(9) Uani 1 1 d . . . . .
N2 N 0.2308(3) 0.0851(3) 0.46750(17) 0.0369(9) Uani 1 1 d . . . . .
N3 N 0.3797(3) 0.2171(3) 0.44850(18) 0.0387(9) Uani 1 1 d . . . . .
N4 N 0.4665(3) 0.2491(3) 0.55758(18) 0.0388(9) Uani 1 1 d . . . . .
Ni1 Ni 0.35458(4) 0.15989(4) 0.51191(3) 0.0389(2) Uani 1 1 d . . . . .
O1 O 0.4333(3) 0.3167(3) 0.86815(17) 0.0698(11) Uani 1 1 d . . . . .
O2 O 0.6368(6) 0.2709(8) 0.9140(5) 0.058(3) Uani 0.62(3) 1 d . . P A 1
O3 O 0.7681(4) 0.2588(5) 0.8412(2) 0.1050(18) Uani 1 1 d . . . . .
O4 O -0.1205(3) 0.1437(3) 0.20990(15) 0.0519(9) Uani 1 1 d . . . . .
O5 O -0.0231(3) 0.1248(3) 0.12260(16) 0.0635(10) Uani 1 1 d . . . . .
O6 O 0.1903(3) 0.1145(3) 0.14855(16) 0.0617(10) Uani 1 1 d . . . . .
C54 C 0.4003(3) -0.0405(3) 0.3803(2) 0.0375(10) Uani 1 1 d . . . . .
C55 C 0.4068(4) -0.0155(3) 0.3225(2) 0.0413(11) Uani 1 1 d . . . . .
H55 H 0.3589 -0.0443 0.2841 0.050 Uiso 1 1 calc R U . . .
C56 C 0.4956(3) 0.0585(3) 0.3324(2) 0.0390(11) Uani 1 1 d . . . . .
H56 H 0.5200 0.0882 0.3016 0.047 Uiso 1 1 calc R U . . .
C57 C 0.5441(3) 0.0828(3) 0.3961(2) 0.0372(10) Uani 1 1 d . . . . .
C58 C 0.6377(4) 0.1508(3) 0.4347(2) 0.0379(10) Uani 1 1 d . . . . .
C59 C 0.6708(3) 0.1554(3) 0.4986(2) 0.0386(11) Uani 1 1 d . . . . .
C60 C 0.7529(3) 0.2216(3) 0.5478(2) 0.0409(11) Uani 1 1 d . . . . .
H60 H 0.8027 0.2757 0.5425 0.049 Uiso 1 1 calc R U . . .
C61 C 0.7461(4) 0.1928(3) 0.6025(2) 0.0422(11) Uani 1 1 d . . . . .
H61 H 0.7897 0.2230 0.6418 0.051 Uiso 1 1 calc R U . . .
C62 C 0.6610(4) 0.1085(3) 0.5893(2) 0.0385(10) Uani 1 1 d . . . . .
C63 C 0.6986(3) 0.2206(3) 0.4045(2) 0.0371(10) Uani 1 1 d . . . . .
C64 C 0.8108(4) 0.2372(3) 0.4249(2) 0.0397(11) Uani 1 1 d . . . . .
H64 H 0.8479 0.2005 0.4561 0.048 Uiso 1 1 calc R U . . .
C65 C 0.8682(4) 0.3074(3) 0.3996(2) 0.0405(11) Uani 1 1 d . . . . .
C66 C 1.0368(3) 0.2832(4) 0.4676(2) 0.0429(11) Uani 1 1 d . . . . .
H66 H 1.0319 0.2075 0.4565 0.052 Uiso 1 1 calc R U . . .
H66A H 1.0065 0.2957 0.5024 0.052 Uiso 1 1 calc R U . . .
C67 C 1.1519(3) 0.3322(3) 0.4845(2) 0.0440(12) Uani 1 1 d . . . . .
H67 H 1.1794 0.3204 0.4485 0.053 Uiso 1 1 calc R U . . .
H67A H 1.1945 0.2966 0.5170 0.053 Uiso 1 1 calc R U . . .
C68 C 1.1710(4) 0.4479(3) 0.5064(2) 0.0453(12) Uani 1 1 d . . . . .
H68 H 1.1451 0.4861 0.4712 0.054 Uiso 1 1 calc R U . . .
H68A H 1.1292 0.4628 0.5357 0.054 Uiso 1 1 calc R U . . .
C69 C 1.2884(4) 0.4854(4) 0.5367(2) 0.0542(13) Uani 1 1 d . . . . .
H69 H 1.3124 0.4529 0.5739 0.081 Uiso 1 1 calc R U . . .
H69A H 1.2985 0.5609 0.5472 0.081 Uiso 1 1 calc R U . . .
H69B H 1.3305 0.4667 0.5087 0.081 Uiso 1 1 calc R U . . .
C70 C 0.8141(4) 0.3605(3) 0.3536(2) 0.0439(12) Uani 1 1 d . . . . .
C71 C 0.8985(4) 0.3966(4) 0.2771(2) 0.0523(13) Uani 1 1 d . . . . .
H71 H 0.8328 0.3710 0.2433 0.063 Uiso 1 1 calc R U . . .
H71A H 0.9412 0.3386 0.2858 0.063 Uiso 1 1 calc R U . . .
C72 C 0.9645(4) 0.4856(4) 0.2596(3) 0.0619(15) Uani 1 1 d . . . . .
H72 H 0.9795 0.4618 0.2209 0.074 Uiso 1 1 calc R U . . .
H72A H 0.9206 0.5431 0.2522 0.074 Uiso 1 1 calc R U . . .
C73 C 1.0701(4) 0.5270(4) 0.3068(3) 0.0649(16) Uani 1 1 d . . . . .
H73 H 1.0556 0.5515 0.3456 0.078 Uiso 1 1 calc R U . . .
H73A H 1.1048 0.5871 0.2928 0.078 Uiso 1 1 calc R U . . .
C74 C 1.1469(5) 0.4460(5) 0.3182(3) 0.0749(18) Uani 1 1 d . . . . .
H74 H 1.1191 0.3926 0.3392 0.112 Uiso 1 1 calc R U . . .
H74A H 1.2178 0.4793 0.3435 0.112 Uiso 1 1 calc R U . . .
H74B H 1.1533 0.4141 0.2791 0.112 Uiso 1 1 calc R U . . .
C75 C 0.7024(4) 0.3416(4) 0.3313(2) 0.0421(11) Uani 1 1 d . . . . .
C76 C 0.5445(4) 0.3748(5) 0.2582(3) 0.0648(16) Uani 1 1 d . . . . .
H76 H 0.5042 0.3865 0.2887 0.078 Uiso 1 1 calc R U . . .
H76A H 0.5259 0.3016 0.2394 0.078 Uiso 1 1 calc R U . . .
C77 C 0.5167(5) 0.4464(5) 0.2100(3) 0.081(2) Uani 1 1 d . . . . .
H77 H 0.5194 0.5172 0.2305 0.097 Uiso 1 1 calc R U . B 3
H77A H 0.5721 0.4486 0.1878 0.097 Uiso 1 1 calc R U . B 3
C78 C 0.4075(6) 0.4156(6) 0.1644(4) 0.075(3) Uani 0.847(15) 1 d . . P C 3
H91 H 0.4000 0.4597 0.1312 0.090 Uiso 0.847(15) 1 calc R U P C 3
H92 H 0.4020 0.3428 0.1462 0.090 Uiso 0.847(15) 1 calc R U P C 3
C79 C 0.3178(8) 0.4261(9) 0.1932(5) 0.089(3) Uani 0.847(15) 1 d . . P C 3
H93 H 0.3197 0.3763 0.2226 0.134 Uiso 0.847(15) 1 calc R U P C 3
H94 H 0.2487 0.4124 0.1616 0.134 Uiso 0.847(15) 1 calc R U P C 3
H95 H 0.3264 0.4966 0.2143 0.134 Uiso 0.847(15) 1 calc R U P C 3
O7 O 0.9783(2) 0.3292(2) 0.41644(14) 0.0434(8) Uani 1 1 d . . . . .
O8 O 0.8699(2) 0.4369(2) 0.33129(15) 0.0473(8) Uani 1 1 d . . . . .
O9 O 0.6574(2) 0.3982(3) 0.28656(16) 0.0512(9) Uani 1 1 d . . . . .
N5 N 0.6196(3) 0.0890(3) 0.52822(17) 0.0360(8) Uani 1 1 d . . . . .
N6 N 0.4834(3) 0.0200(3) 0.42260(17) 0.0381(9) Uani 1 1 d . . . . .
Ni2 Ni 0.5000 0.0000 0.5000 0.0380(3) Uani 1 2 d S . P . .
C80 C 0.8558(6) 0.6912(6) 0.3534(3) 0.082(2) Uani 1 1 d . . . . .
H80 H 0.8206 0.7295 0.3797 0.123 Uiso 1 1 calc R U . . .
H80A H 0.9003 0.7402 0.3377 0.123 Uiso 1 1 calc R U . . .
H80B H 0.9013 0.6457 0.3771 0.123 Uiso 1 1 calc R U . . .
O10 O 0.7794(4) 0.6328(3) 0.3058(2) 0.0873(14) Uani 1 1 d . . . . .
H10B H 0.7827 0.5696 0.3088 0.131 Uiso 1 1 calc R U . . .
C81 C 0.3166(4) 0.2103(3) 0.3899(2) 0.0395(11) Uani 1 1 d . . . . .
C82 C 0.6449(4) 0.2716(3) 0.3566(2) 0.0418(11) Uani 1 1 d . . . . .
H82 H 0.5688 0.2583 0.3412 0.050 Uiso 1 1 calc R U . . .
O11 O 0.6450(13) 0.3455(12) 0.9099(8) 0.070(6) Uani 0.38(3) 1 d . . P A 2
C83 C 0.635(2) 0.2803(19) 0.9513(15) 0.100(8) Uani 0.38(3) 1 d . . P A 2
H89 H 0.6659 0.2154 0.9443 0.120 Uiso 0.38(3) 1 calc R U P A 2
H90 H 0.5597 0.2636 0.9517 0.120 Uiso 0.38(3) 1 calc R U P A 2
C84 C 0.392(2) 0.462(3) 0.2085(16) 0.042(11) Uani 0.153(15) 1 d . . P C 4
H96 H 0.3832 0.4681 0.2503 0.050 Uiso 0.153(15) 1 calc R U P C 4
H97 H 0.3714 0.5250 0.1900 0.050 Uiso 0.153(15) 1 calc R U P C 4
C85 C 0.322(3) 0.362(4) 0.169(2) 0.074(16) Uani 0.153(15) 1 d . . P C 4
H98 H 0.3650 0.3254 0.1468 0.110 Uiso 0.153(15) 1 calc R U P C 4
H99 H 0.2597 0.3821 0.1389 0.110 Uiso 0.153(15) 1 calc R U P C 4
H100 H 0.2964 0.3170 0.1949 0.110 Uiso 0.153(15) 1 calc R U P C 4

loop_
_atom_site_aniso_label
_atom_site_aniso_U_11
_atom_site_aniso_U_22
_atom_site_aniso_U_33
_atom_site_aniso_U_23
_atom_site_aniso_U_13
_atom_site_aniso_U_12
C1 0.048(3) 0.039(3) 0.057(3) 0.009(2) 0.029(2) -0.002(2)
C2 0.050(3) 0.051(3) 0.049(3) 0.008(2) 0.029(3) -0.001(2)
C3 0.065(4) 0.152(7) 0.068(4) 0.005(4) 0.044(3) 0.024(4)
C4 0.092(5) 0.170(9) 0.080(5) 0.023(6) 0.048(4) 0.042(6)
C5 0.178(9) 0.126(8) 0.107(7) 0.017(6) 0.086(7) 0.059(7)
C6 0.203(10) 0.224(12) 0.093(6) 0.041(7) 0.101(7) 0.104(9)
C7 0.053(3) 0.056(3) 0.040(3) 0.010(2) 0.014(2) -0.005(2)
C8 0.119(6) 0.108(6) 0.069(4) 0.020(4) 0.037(4) 0.024(5)
C9 0.078(4) 0.102(6) 0.075(4) 0.020(4) 0.037(4) 0.005(4)
C10 0.120(7) 0.129(8) 0.084(5) 0.046(5) 0.052(5) 0.034(6)
C11 0.119(6) 0.098(6) 0.122(7) 0.062(5) 0.056(5) 0.026(5)
C12 0.044(3) 0.038(3) 0.053(3) 0.007(2) 0.021(2) -0.003(2)
C13 0.049(3) 0.052(3) 0.043(3) 0.009(2) 0.025(2) 0.001(2)
C14 0.048(3) 0.117(5) 0.064(4) 0.027(4) 0.025(3) -0.006(3)
C15 0.083(5) 0.120(6) 0.055(4) 0.011(4) 0.030(4) 0.011(4)
C16 0.120(7) 0.095(6) 0.124(7) 0.006(5) 0.048(6) -0.007(5)
C17 0.046(3) 0.042(3) 0.046(3) 0.009(2) 0.025(2) 0.002(2)
C18 0.049(3) 0.033(2) 0.046(3) 0.003(2) 0.023(2) 0.001(2)
C19 0.046(3) 0.036(2) 0.047(3) 0.002(2) 0.027(2) 0.000(2)
C20 0.037(2) 0.036(2) 0.043(3) 0.005(2) 0.019(2) -0.002(2)
C21 0.040(2) 0.038(2) 0.044(3) 0.001(2) 0.021(2) 0.002(2)
C22 0.040(3) 0.036(2) 0.050(3) 0.005(2) 0.024(2) -0.001(2)
C23 0.038(2) 0.031(2) 0.053(3) 0.008(2) 0.025(2) 0.0031(19)
C24 0.039(2) 0.031(2) 0.046(3) 0.0024(19) 0.021(2) 0.0061(19)
C25 0.040(3) 0.039(3) 0.052(3) 0.009(2) 0.023(2) 0.000(2)
C26 0.047(3) 0.040(3) 0.044(3) 0.001(2) 0.025(2) 0.005(2)
C27 0.045(3) 0.032(2) 0.056(3) 0.009(2) 0.027(2) 0.005(2)
C28 0.040(3) 0.036(3) 0.050(3) 0.004(2) 0.017(2) 0.004(2)
C29 0.049(3) 0.036(3) 0.051(3) 0.002(2) 0.024(2) -0.002(2)
C30 0.052(3) 0.041(3) 0.051(3) -0.002(2) 0.024(2) -0.001(2)
C31 0.056(3) 0.055(3) 0.058(3) -0.008(3) 0.029(3) -0.002(3)
C32 0.061(4) 0.061(3) 0.060(3) -0.005(3) 0.027(3) 0.003(3)
C33 0.072(4) 0.085(4) 0.063(4) -0.008(3) 0.030(3) 0.005(3)
C34 0.065(4) 0.125(6) 0.069(4) 0.018(4) 0.035(3) 0.021(4)
C35 0.105(6) 0.188(9) 0.082(5) 0.042(6) 0.056(5) 0.055(6)
C36 0.055(4) 0.127(6) 0.046(3) -0.008(4) 0.015(3) -0.002(4)
C37 0.059(6) 0.060(7) 0.048(8) -0.010(6) 0.014(6) -0.013(5)
C38 0.136(6) 0.125(5) 0.099(5) -0.007(4) 0.040(4) 0.017(5)
C39 0.135(6) 0.125(5) 0.100(5) -0.008(4) 0.041(4) 0.017(5)
C40 0.216(13) 0.192(13) 0.155(11) 0.067(9) 0.074(10) 0.057(11)
C41 0.049(3) 0.094(5) 0.054(4) -0.011(3) 0.016(3) -0.009(3)
C42 0.070(5) 0.132(7) 0.085(5) 0.001(5) 0.019(4) 0.001(4)
C43 0.060(4) 0.161(8) 0.094(5) 0.033(5) 0.024(4) 0.019(5)
C44 0.095(6) 0.101(7) 0.202(11) 0.032(7) 0.030(7) 0.006(5)
C45 0.095(6) 0.144(9) 0.136(8) 0.006(7) 0.012(6) -0.002(6)
C46 0.048(3) 0.046(3) 0.058(3) -0.006(2) 0.023(3) -0.004(2)
C47 0.042(3) 0.039(3) 0.050(3) 0.001(2) 0.022(2) -0.003(2)
C48 0.044(3) 0.038(3) 0.054(3) -0.004(2) 0.024(2) -0.004(2)
C49 0.045(3) 0.030(2) 0.064(3) 0.002(2) 0.031(2) -0.002(2)
C50 0.037(2) 0.027(2) 0.062(3) 0.008(2) 0.026(2) 0.0033(19)
C51 0.037(2) 0.034(2) 0.050(3) 0.007(2) 0.020(2) -0.001(2)
C52 0.048(3) 0.035(2) 0.051(3) 0.006(2) 0.027(2) 0.000(2)
C53 0.046(3) 0.042(3) 0.049(3) 0.012(2) 0.027(2) 0.005(2)
N1 0.040(2) 0.0298(19) 0.044(2) 0.0029(16) 0.0210(18) -0.0021(16)
N2 0.038(2) 0.0277(19) 0.048(2) 0.0031(16) 0.0197(18) 0.0010(16)
N3 0.039(2) 0.034(2) 0.050(2) 0.0076(17) 0.0256(19) 0.0006(17)
N4 0.036(2) 0.0295(19) 0.053(2) 0.0030(17) 0.0197(18) -0.0006(16)
Ni1 0.0392(4) 0.0354(4) 0.0457(4) 0.0057(3) 0.0213(3) -0.0039(3)
O1 0.067(3) 0.091(3) 0.051(2) -0.013(2) 0.029(2) 0.000(2)
O2 0.068(4) 0.049(5) 0.057(7) 0.001(4) 0.021(4) 0.000(4)
O3 0.064(3) 0.179(6) 0.062(3) -0.022(3) 0.018(2) 0.004(3)
O4 0.046(2) 0.067(2) 0.046(2) 0.0141(17) 0.0196(16) -0.0048(17)
O5 0.063(2) 0.086(3) 0.044(2) 0.0119(19) 0.0235(18) -0.007(2)
O6 0.065(2) 0.080(3) 0.050(2) 0.0064(19) 0.0357(19) 0.005(2)
C54 0.037(2) 0.032(2) 0.044(3) 0.000(2) 0.016(2) -0.0003(19)
C55 0.041(3) 0.040(3) 0.048(3) 0.005(2) 0.022(2) 0.003(2)
C56 0.039(2) 0.037(2) 0.044(3) 0.003(2) 0.022(2) -0.001(2)
C57 0.036(2) 0.035(2) 0.049(3) 0.009(2) 0.022(2) 0.0071(19)
C58 0.041(2) 0.029(2) 0.047(3) 0.004(2) 0.020(2) -0.0001(19)
C59 0.033(2) 0.036(2) 0.052(3) 0.003(2) 0.022(2) 0.0014(19)
C60 0.035(2) 0.035(2) 0.056(3) 0.001(2) 0.024(2) -0.0013(19)
C61 0.042(3) 0.038(3) 0.050(3) 0.002(2) 0.022(2) -0.001(2)
C62 0.040(2) 0.034(2) 0.045(3) 0.002(2) 0.020(2) -0.001(2)
C63 0.039(2) 0.030(2) 0.048(3) 0.004(2) 0.024(2) 0.0003(19)
C64 0.042(3) 0.035(2) 0.047(3) 0.009(2) 0.021(2) 0.001(2)
C65 0.041(3) 0.035(2) 0.051(3) 0.004(2) 0.026(2) 0.000(2)
C66 0.036(2) 0.041(3) 0.054(3) 0.007(2) 0.019(2) 0.000(2)
C67 0.040(3) 0.039(3) 0.056(3) 0.005(2) 0.019(2) 0.002(2)
C68 0.043(3) 0.038(3) 0.057(3) -0.004(2) 0.026(2) -0.006(2)
C69 0.049(3) 0.049(3) 0.064(3) 0.000(3) 0.021(3) -0.005(2)
C70 0.048(3) 0.035(3) 0.057(3) 0.007(2) 0.033(2) -0.005(2)
C71 0.052(3) 0.053(3) 0.060(3) 0.010(3) 0.032(3) -0.003(2)
C72 0.063(4) 0.064(4) 0.074(4) 0.027(3) 0.041(3) 0.003(3)
C73 0.061(4) 0.048(3) 0.097(5) 0.009(3) 0.045(3) -0.009(3)
C74 0.055(3) 0.071(4) 0.099(5) 0.006(4) 0.028(3) -0.003(3)
C75 0.043(3) 0.039(3) 0.051(3) 0.011(2) 0.023(2) 0.003(2)
C76 0.053(3) 0.060(4) 0.082(4) 0.032(3) 0.016(3) -0.001(3)
C77 0.050(3) 0.081(4) 0.104(5) 0.046(4) 0.006(3) -0.007(3)
C78 0.082(6) 0.066(5) 0.083(6) 0.025(5) 0.029(5) 0.007(4)
C79 0.075(7) 0.104(9) 0.105(8) 0.042(7) 0.037(6) 0.029(7)
O7 0.0394(17) 0.0420(18) 0.053(2) 0.0078(15) 0.0235(15) -0.0039(14)
O8 0.0489(19) 0.0394(18) 0.063(2) 0.0123(16) 0.0329(17) -0.0025(15)
O9 0.0419(19) 0.051(2) 0.068(2) 0.0250(18) 0.0237(17) 0.0014(16)
N5 0.034(2) 0.032(2) 0.045(2) 0.0061(16) 0.0161(17) 0.0028(16)
N6 0.043(2) 0.035(2) 0.041(2) 0.0029(16) 0.0244(18) -0.0041(17)
Ni2 0.0385(5) 0.0347(5) 0.0440(5) 0.0045(4) 0.0206(4) -0.0045(4)
C80 0.109(6) 0.083(5) 0.062(4) 0.012(4) 0.029(4) 0.034(4)
O10 0.095(3) 0.056(3) 0.117(4) 0.027(3) 0.031(3) 0.020(3)
C81 0.040(3) 0.033(2) 0.051(3) 0.007(2) 0.024(2) 0.002(2)
C82 0.038(2) 0.038(3) 0.055(3) 0.005(2) 0.023(2) -0.001(2)
O11 0.096(10) 0.065(11) 0.040(10) -0.013(7) 0.015(8) -0.006(8)
C83 0.123(18) 0.095(16) 0.062(17) -0.014(13) 0.021(14) -0.042(13)
C84 0.009(15) 0.05(2) 0.05(2) -0.016(16) 0.004(13) -0.012(14)
C85 0.026(19) 0.05(3) 0.13(4) -0.03(3) 0.02(2) -0.012(18)

_geom_special_details            
;
 All esds (except the esd in the dihedral angle between two l.s. planes)
 are estimated using the full covariance matrix.  The cell esds are taken
 into account individually in the estimation of esds in distances, angles
 and torsion angles; correlations between esds in cell parameters are only
 used when they are defined by crystal symmetry.  An approximate (isotropic)
 treatment of cell esds is used for estimating esds involving l.s. planes.
;

loop_
_geom_bond_atom_site_label_1
_geom_bond_atom_site_label_2
_geom_bond_distance
_geom_bond_site_symmetry_2
_geom_bond_publ_flag
C1 C2 1.398(7) . ?
C1 C18 1.407(6) . ?
C2 O6 1.372(5) . ?
C2 C7 1.392(7) . ?
C3 O6 1.429(7) . ?
C3 C4 1.564(9) . ?
C4 C5 1.467(12) . ?
C5 C6 1.560(10) . ?
C7 O5 1.365(6) . ?
C7 C12 1.379(7) . ?
C8 O5 1.421(8) . ?
C8 C9 1.497(10) . ?
C9 C10 1.516(9) . ?
C10 C11 1.383(10) . ?
C12 O4 1.376(5) . ?
C12 C17 1.393(7) . ?
C13 O4 1.449(5) . ?
C13 C14 1.490(7) . ?
C14 C15 1.654(10) . ?
C15 C16 1.406(9) . ?
C17 C18 1.390(6) . ?
C18 C19 1.480(7) . ?
C19 C20 1.424(6) . ?
C19 C81 1.432(6) . ?
C20 N2 1.366(6) . ?
C20 C21 1.452(6) . ?
C21 C22 1.373(6) . ?
C22 C23 1.431(6) . ?
C23 N2 1.354(5) . ?
C23 C24 1.482(6) . ?
C24 N1 1.353(5) . ?
C24 C25 1.408(6) . ?
C25 C26 1.382(6) . ?
C26 C27 1.431(6) . ?
C27 N1 1.371(6) . ?
C27 C28 1.451(6) . ?
C28 C47 1.422(6) . ?
C28 C29 1.479(7) . ?
C29 C46 1.399(7) . ?
C29 C30 1.402(6) . ?
C30 C31 1.374(7) . ?
C31 O1 1.376(6) . ?
C31 C36 1.397(8) . ?
C32 O1 1.427(6) . ?
C32 C33 1.507(7) . ?
C33 C34 1.491(9) . ?
C34 C35 1.548(9) . ?
C36 C41 1.393(8) . ?
C36 O2 1.418(12) . ?
C36 O11 1.437(19) . ?
C37 O2 1.43(2) . ?
C37 C38 1.539(17) . ?
C38 C39 1.414(11) . ?
C38 C83 1.64(3) . ?
C39 C40 1.468(12) . ?
C41 C46 1.378(7) . ?
C41 O3 1.386(7) . ?
C42 C43 1.462(9) . ?
C42 O3 1.463(8) . ?
C43 C44 1.666(12) . ?
C44 C45 1.418(12) . ?
C47 N4 1.362(6) . ?
C47 C48 1.454(6) . ?
C48 C49 1.373(7) . ?
C49 C50 1.435(6) . ?
C50 N4 1.355(5) . ?
C50 C51 1.468(7) . ?
C51 N3 1.351(5) . ?
C51 C52 1.424(6) . ?
C52 C53 1.380(6) . ?
C53 C81 1.442(6) . ?
N1 Ni1 1.778(3) . ?
N2 Ni1 1.788(4) . ?
N3 C81 1.364(6) . ?
N3 Ni1 1.789(4) . ?
N4 Ni1 1.784(4) . ?
C54 N6 1.361(5) . ?
C54 C55 1.417(6) . ?
C54 C62 1.481(6) 2_656 ?
C55 C56 1.384(6) . ?
C56 C57 1.417(6) . ?
C57 N6 1.376(5) . ?
C57 C58 1.452(6) . ?
C58 C59 1.406(6) . ?
C58 C63 1.487(6) . ?
C59 N5 1.380(5) . ?
C59 C60 1.463(6) . ?
C60 C61 1.368(7) . ?
C61 C62 1.430(6) . ?
C62 N5 1.347(6) . ?
C62 C54 1.481(6) 2_656 ?
C63 C64 1.397(6) . ?
C63 C82 1.403(6) . ?
C64 C65 1.392(6) . ?
C65 O7 1.372(5) . ?
C65 C70 1.391(7) . ?
C66 O7 1.437(6) . ?
C66 C67 1.501(6) . ?
C67 C68 1.521(6) . ?
C68 C69 1.507(6) . ?
C70 O8 1.392(5) . ?
C70 C75 1.394(6) . ?
C71 O8 1.459(6) . ?
C71 C72 1.525(7) . ?
C72 C73 1.513(8) . ?
C73 C74 1.523(8) . ?
C75 O9 1.362(6) . ?
C75 C82 1.390(6) . ?
C76 O9 1.427(6) . ?
C76 C77 1.511(7) . ?
C77 C78 1.510(9) . ?
C77 C84 1.65(3) . ?
C78 C79 1.501(13) . ?
N5 Ni2 1.773(3) . ?
N6 Ni2 1.779(4) . ?
Ni2 N5 1.773(3) 2_656 ?
Ni2 N6 1.778(4) 2_656 ?
C80 O10 1.367(7) . ?
O11 C83 1.36(4) . ?
C84 C85 1.57(5) . ?

loop_
_geom_angle_atom_site_label_1
_geom_angle_atom_site_label_2
_geom_angle_atom_site_label_3
_geom_angle
_geom_angle_site_symmetry_1
_geom_angle_site_symmetry_3
_geom_angle_publ_flag
C2 C1 C18 119.4(4) . . ?
O6 C2 C7 115.8(4) . . ?
O6 C2 C1 123.3(4) . . ?
C7 C2 C1 120.9(4) . . ?
O6 C3 C4 105.8(5) . . ?
C5 C4 C3 112.4(7) . . ?
C4 C5 C6 109.9(8) . . ?
O5 C7 C12 119.7(5) . . ?
O5 C7 C2 121.3(4) . . ?
C12 C7 C2 118.7(5) . . ?
O5 C8 C9 117.1(6) . . ?
C8 C9 C10 118.9(6) . . ?
C11 C10 C9 120.7(7) . . ?
O4 C12 C7 115.5(4) . . ?
O4 C12 C17 122.6(4) . . ?
C7 C12 C17 121.8(4) . . ?
O4 C13 C14 106.6(4) . . ?
C13 C14 C15 111.0(5) . . ?
C16 C15 C14 114.8(6) . . ?
C18 C17 C12 119.5(4) . . ?
C17 C18 C1 119.7(4) . . ?
C17 C18 C19 121.4(4) . . ?
C1 C18 C19 119.0(4) . . ?
C20 C19 C81 122.9(4) . . ?
C20 C19 C18 119.1(4) . . ?
C81 C19 C18 117.7(4) . . ?
N2 C20 C19 120.3(4) . . ?
N2 C20 C21 105.3(4) . . ?
C19 C20 C21 134.1(4) . . ?
C22 C21 C20 108.0(4) . . ?
C21 C22 C23 107.6(4) . . ?
N2 C23 C22 106.9(4) . . ?
N2 C23 C24 110.5(4) . . ?
C22 C23 C24 142.5(4) . . ?
N1 C24 C25 108.0(4) . . ?
N1 C24 C23 109.4(4) . . ?
C25 C24 C23 142.5(4) . . ?
C26 C25 C24 107.6(4) . . ?
C25 C26 C27 107.5(4) . . ?
N1 C27 C26 106.5(4) . . ?
N1 C27 C28 119.4(4) . . ?
C26 C27 C28 134.1(5) . . ?
C47 C28 C27 122.9(4) . . ?
C47 C28 C29 118.4(4) . . ?
C27 C28 C29 118.7(4) . . ?
C46 C29 C30 119.1(5) . . ?
C46 C29 C28 119.6(4) . . ?
C30 C29 C28 121.3(4) . . ?
C31 C30 C29 119.8(5) . . ?
C30 C31 O1 124.2(5) . . ?
C30 C31 C36 120.9(5) . . ?
O1 C31 C36 114.9(5) . . ?
O1 C32 C33 107.9(5) . . ?
C34 C33 C32 114.9(6) . . ?
C33 C34 C35 112.8(6) . . ?
C41 C36 C31 119.2(5) . . ?
C41 C36 O2 118.7(6) . . ?
C31 C36 O2 120.2(6) . . ?
C41 C36 O11 119.2(7) . . ?
C31 C36 O11 114.7(8) . . ?
O2 C37 C38 103.3(9) . . ?
C39 C38 C37 119.1(9) . . ?
C39 C38 C83 85.3(14) . . ?
C38 C39 C40 116.4(10) . . ?
C46 C41 O3 124.0(5) . . ?
C46 C41 C36 120.1(5) . . ?
O3 C41 C36 115.9(5) . . ?
C43 C42 O3 108.3(6) . . ?
C42 C43 C44 108.7(7) . . ?
C45 C44 C43 116.7(8) . . ?
C41 C46 C29 120.6(5) . . ?
N4 C47 C28 121.1(4) . . ?
N4 C47 C48 106.2(4) . . ?
C28 C47 C48 132.2(4) . . ?
C49 C48 C47 107.6(4) . . ?
C48 C49 C50 107.5(4) . . ?
N4 C50 C49 107.3(4) . . ?
N4 C50 C51 110.3(4) . . ?
C49 C50 C51 141.7(4) . . ?
N3 C51 C52 107.8(4) . . ?
N3 C51 C50 111.2(4) . . ?
C52 C51 C50 140.0(4) . . ?
C53 C52 C51 106.8(4) . . ?
C52 C53 C81 108.2(4) . . ?
C24 N1 C27 110.5(4) . . ?
C24 N1 Ni1 118.0(3) . . ?
C27 N1 Ni1 131.5(3) . . ?
C23 N2 C20 112.1(4) . . ?
C23 N2 Ni1 117.0(3) . . ?
C20 N2 Ni1 131.0(3) . . ?
C51 N3 C81 111.4(4) . . ?
C51 N3 Ni1 115.9(3) . . ?
C81 N3 Ni1 130.0(3) . . ?
C50 N4 C47 111.3(4) . . ?
C50 N4 Ni1 116.5(3) . . ?
C47 N4 Ni1 130.6(3) . . ?
N1 Ni1 N4 94.20(17) . . ?
N1 Ni1 N2 84.78(17) . . ?
N4 Ni1 N2 171.64(16) . . ?
N1 Ni1 N3 171.04(16) . . ?
N4 Ni1 N3 85.64(17) . . ?
N2 Ni1 N3 94.08(17) . . ?
C31 O1 C32 116.4(4) . . ?
C36 O2 C37 106.1(10) . . ?
C41 O3 C42 118.9(5) . . ?
C12 O4 C13 117.3(4) . . ?
C7 O5 C8 119.0(5) . . ?
C2 O6 C3 117.5(4) . . ?
N6 C54 C55 106.4(4) . . ?
N6 C54 C62 110.0(4) . 2_656 ?
C55 C54 C62 143.5(4) . 2_656 ?
C56 C55 C54 107.6(4) . . ?
C55 C56 C57 108.8(4) . . ?
N6 C57 C56 105.2(4) . . ?
N6 C57 C58 119.3(4) . . ?
C56 C57 C58 135.5(4) . . ?
C59 C58 C57 123.1(4) . . ?
C59 C58 C63 119.2(4) . . ?
C57 C58 C63 117.6(4) . . ?
N5 C59 C58 121.1(4) . . ?
N5 C59 C60 104.3(4) . . ?
C58 C59 C60 134.5(4) . . ?
C61 C60 C59 108.9(4) . . ?
C60 C61 C62 107.0(4) . . ?
N5 C62 C61 108.0(4) . . ?
N5 C62 C54 110.4(4) . 2_656 ?
C61 C62 C54 141.5(4) . 2_656 ?
C64 C63 C82 119.4(4) . . ?
C64 C63 C58 119.6(4) . . ?
C82 C63 C58 121.0(4) . . ?
C65 C64 C63 120.1(4) . . ?
O7 C65 C70 115.3(4) . . ?
O7 C65 C64 124.6(4) . . ?
C70 C65 C64 120.1(4) . . ?
O7 C66 C67 107.6(4) . . ?
C66 C67 C68 115.3(4) . . ?
C69 C68 C67 111.7(4) . . ?
C65 C70 O8 120.7(4) . . ?
C65 C70 C75 120.2(4) . . ?
O8 C70 C75 119.0(4) . . ?
O8 C71 C72 107.1(4) . . ?
C73 C72 C71 114.8(5) . . ?
C72 C73 C74 112.7(5) . . ?
O9 C75 C82 124.7(4) . . ?
O9 C75 C70 115.5(4) . . ?
C82 C75 C70 119.7(4) . . ?
O9 C76 C77 106.7(4) . . ?
C78 C77 C76 114.4(5) . . ?
C76 C77 C84 102.0(14) . . ?
C79 C78 C77 112.0(8) . . ?
C65 O7 C66 117.0(3) . . ?
C70 O8 C71 112.3(3) . . ?
C75 O9 C76 117.7(4) . . ?
C62 N5 C59 111.8(4) . . ?
C62 N5 Ni2 117.0(3) . . ?
C59 N5 Ni2 130.4(3) . . ?
C54 N6 C57 112.0(4) . . ?
C54 N6 Ni2 116.5(3) . . ?
C57 N6 Ni2 131.4(3) . . ?
N5 Ni2 N5 180.0 . 2_656 ?
N5 Ni2 N6 85.75(16) . 2_656 ?
N5 Ni2 N6 94.25(16) 2_656 2_656 ?
N5 Ni2 N6 94.25(16) . . ?
N5 Ni2 N6 85.75(16) 2_656 . ?
N6 Ni2 N6 180.0 2_656 . ?
N3 C81 C19 121.0(4) . . ?
N3 C81 C53 105.8(4) . . ?
C19 C81 C53 132.7(5) . . ?
C75 C82 C63 120.4(4) . . ?
C83 O11 C36 104.7(18) . . ?
O11 C83 C38 98.8(15) . . ?
C85 C84 C77 105(3) . . ?

loop_
_geom_torsion_atom_site_label_1
_geom_torsion_atom_site_label_2
_geom_torsion_atom_site_label_3
_geom_torsion_atom_site_label_4
_geom_torsion
_geom_torsion_site_symmetry_1
_geom_torsion_site_symmetry_2
_geom_torsion_site_symmetry_3
_geom_torsion_site_symmetry_4
_geom_torsion_publ_flag
C18 C1 C2 O6 -176.8(4) . . . . ?
C18 C1 C2 C7 3.9(7) . . . . ?
O6 C3 C4 C5 -66.4(9) . . . . ?
C3 C4 C5 C6 -178.0(7) . . . . ?
O6 C2 C7 O5 3.2(7) . . . . ?
C1 C2 C7 O5 -177.4(4) . . . . ?
O6 C2 C7 C12 176.5(4) . . . . ?
C1 C2 C7 C12 -4.1(8) . . . . ?
O5 C8 C9 C10 -176.6(6) . . . . ?
C8 C9 C10 C11 -175.2(8) . . . . ?
O5 C7 C12 O4 -5.3(7) . . . . ?
C2 C7 C12 O4 -178.7(4) . . . . ?
O5 C7 C12 C17 176.0(4) . . . . ?
C2 C7 C12 C17 2.6(7) . . . . ?
O4 C13 C14 C15 70.9(6) . . . . ?
C13 C14 C15 C16 179.6(6) . . . . ?
O4 C12 C17 C18 -179.4(4) . . . . ?
C7 C12 C17 C18 -0.8(7) . . . . ?
C12 C17 C18 C1 0.5(7) . . . . ?
C12 C17 C18 C19 179.9(4) . . . . ?
C2 C1 C18 C17 -2.0(7) . . . . ?
C2 C1 C18 C19 178.6(4) . . . . ?
C17 C18 C19 C20 45.2(6) . . . . ?
C1 C18 C19 C20 -135.4(5) . . . . ?
C17 C18 C19 C81 -129.8(5) . . . . ?
C1 C18 C19 C81 49.6(6) . . . . ?
C81 C19 C20 N2 3.0(7) . . . . ?
C18 C19 C20 N2 -171.7(4) . . . . ?
C81 C19 C20 C21 176.2(4) . . . . ?
C18 C19 C20 C21 1.5(8) . . . . ?
N2 C20 C21 C22 2.0(5) . . . . ?
C19 C20 C21 C22 -171.9(5) . . . . ?
C20 C21 C22 C23 -0.7(5) . . . . ?
C21 C22 C23 N2 -0.8(5) . . . . ?
C21 C22 C23 C24 175.1(6) . . . . ?
N2 C23 C24 N1 0.4(5) . . . . ?
C22 C23 C24 N1 -175.4(5) . . . . ?
N2 C23 C24 C25 176.0(5) . . . . ?
C22 C23 C24 C25 0.1(11) . . . . ?
N1 C24 C25 C26 1.0(5) . . . . ?
C23 C24 C25 C26 -174.6(6) . . . . ?
C24 C25 C26 C27 -0.7(5) . . . . ?
C25 C26 C27 N1 0.2(5) . . . . ?
C25 C26 C27 C28 176.6(5) . . . . ?
N1 C27 C28 C47 0.5(7) . . . . ?
C26 C27 C28 C47 -175.6(5) . . . . ?
N1 C27 C28 C29 178.8(4) . . . . ?
C26 C27 C28 C29 2.8(8) . . . . ?
C47 C28 C29 C46 -51.2(6) . . . . ?
C27 C28 C29 C46 130.4(5) . . . . ?
C47 C28 C29 C30 130.5(5) . . . . ?
C27 C28 C29 C30 -47.9(6) . . . . ?
C46 C29 C30 C31 -0.7(7) . . . . ?
C28 C29 C30 C31 177.7(5) . . . . ?
C29 C30 C31 O1 177.0(5) . . . . ?
C29 C30 C31 C36 -4.5(8) . . . . ?
O1 C32 C33 C34 -63.9(7) . . . . ?
C32 C33 C34 C35 -176.3(6) . . . . ?
C30 C31 C36 C41 5.5(10) . . . . ?
O1 C31 C36 C41 -175.8(6) . . . . ?
C30 C31 C36 O2 -158.4(7) . . . . ?
O1 C31 C36 O2 20.3(10) . . . . ?
C30 C31 C36 O11 156.2(9) . . . . ?
O1 C31 C36 O11 -25.2(11) . . . . ?
O2 C37 C38 C39 -65.5(11) . . . . ?
C37 C38 C39 C40 179.9(10) . . . . ?
C83 C38 C39 C40 143.5(13) . . . . ?
C31 C36 C41 C46 -1.2(10) . . . . ?
O2 C36 C41 C46 162.9(7) . . . . ?
O11 C36 C41 C46 -150.6(10) . . . . ?
C31 C36 C41 O3 -179.5(6) . . . . ?
O2 C36 C41 O3 -15.4(10) . . . . ?
O11 C36 C41 O3 31.1(12) . . . . ?
O3 C42 C43 C44 172.0(7) . . . . ?
C42 C43 C44 C45 62.1(10) . . . . ?
O3 C41 C46 C29 174.2(6) . . . . ?
C36 C41 C46 C29 -3.9(9) . . . . ?
C30 C29 C46 C41 4.9(8) . . . . ?
C28 C29 C46 C41 -173.5(5) . . . . ?
C27 C28 C47 N4 -5.4(7) . . . . ?
C29 C28 C47 N4 176.3(4) . . . . ?
C27 C28 C47 C48 165.7(5) . . . . ?
C29 C28 C47 C48 -12.7(8) . . . . ?
N4 C47 C48 C49 1.5(5) . . . . ?
C28 C47 C48 C49 -170.5(5) . . . . ?
C47 C48 C49 C50 -0.1(5) . . . . ?
C48 C49 C50 N4 -1.3(5) . . . . ?
C48 C49 C50 C51 167.9(6) . . . . ?
N4 C50 C51 N3 -1.5(5) . . . . ?
C49 C50 C51 N3 -170.5(5) . . . . ?
N4 C50 C51 C52 165.1(5) . . . . ?
C49 C50 C51 C52 -3.9(10) . . . . ?
N3 C51 C52 C53 1.1(5) . . . . ?
C50 C51 C52 C53 -165.8(5) . . . . ?
C51 C52 C53 C81 0.3(5) . . . . ?
C25 C24 N1 C27 -0.8(5) . . . . ?
C23 C24 N1 C27 176.3(3) . . . . ?
C25 C24 N1 Ni1 178.1(3) . . . . ?
C23 C24 N1 Ni1 -4.8(5) . . . . ?
C26 C27 N1 C24 0.4(5) . . . . ?
C28 C27 N1 C24 -176.7(4) . . . . ?
C26 C27 N1 Ni1 -178.3(3) . . . . ?
C28 C27 N1 Ni1 4.6(6) . . . . ?
C22 C23 N2 C20 2.2(5) . . . . ?
C24 C23 N2 C20 -175.2(3) . . . . ?
C22 C23 N2 Ni1 -178.7(3) . . . . ?
C24 C23 N2 Ni1 4.0(5) . . . . ?
C19 C20 N2 C23 172.3(4) . . . . ?
C21 C20 N2 C23 -2.6(5) . . . . ?
C19 C20 N2 Ni1 -6.7(6) . . . . ?
C21 C20 N2 Ni1 178.4(3) . . . . ?
C52 C51 N3 C81 -2.2(5) . . . . ?
C50 C51 N3 C81 168.8(4) . . . . ?
C52 C51 N3 Ni1 -165.3(3) . . . . ?
C50 C51 N3 Ni1 5.7(5) . . . . ?
C49 C50 N4 C47 2.4(5) . . . . ?
C51 C50 N4 C47 -170.5(4) . . . . ?
C49 C50 N4 Ni1 169.6(3) . . . . ?
C51 C50 N4 Ni1 -3.4(5) . . . . ?
C28 C47 N4 C50 170.7(4) . . . . ?
C48 C47 N4 C50 -2.4(5) . . . . ?
C28 C47 N4 Ni1 5.8(7) . . . . ?
C48 C47 N4 Ni1 -167.3(3) . . . . ?
C24 N1 Ni1 N4 177.5(3) . . . . ?
C27 N1 Ni1 N4 -3.9(4) . . . . ?
C24 N1 Ni1 N2 5.8(3) . . . . ?
C27 N1 Ni1 N2 -175.6(4) . . . . ?
C50 N4 Ni1 N1 -165.7(3) . . . . ?
C47 N4 Ni1 N1 -1.5(4) . . . . ?
C50 N4 Ni1 N3 5.3(3) . . . . ?
C47 N4 Ni1 N3 169.5(4) . . . . ?
C23 N2 Ni1 N1 -5.4(3) . . . . ?
C20 N2 Ni1 N1 173.6(4) . . . . ?
C23 N2 Ni1 N3 -176.5(3) . . . . ?
C20 N2 Ni1 N3 2.5(4) . . . . ?
C51 N3 Ni1 N4 -6.2(3) . . . . ?
C81 N3 Ni1 N4 -165.6(4) . . . . ?
C51 N3 Ni1 N2 165.4(3) . . . . ?
C81 N3 Ni1 N2 6.1(4) . . . . ?
C30 C31 O1 C32 -4.4(8) . . . . ?
C36 C31 O1 C32 177.0(5) . . . . ?
C33 C32 O1 C31 -175.9(5) . . . . ?
C41 C36 O2 C37 98.8(9) . . . . ?
C31 C36 O2 C37 -97.2(9) . . . . ?
C38 C37 O2 C36 173.3(7) . . . . ?
C46 C41 O3 C42 -9.3(10) . . . . ?
C36 C41 O3 C42 168.9(7) . . . . ?
C43 C42 O3 C41 -168.1(7) . . . . ?
C7 C12 O4 C13 158.3(4) . . . . ?
C17 C12 O4 C13 -23.0(6) . . . . ?
C14 C13 O4 C12 -161.1(5) . . . . ?
C12 C7 O5 C8 121.0(6) . . . . ?
C2 C7 O5 C8 -65.7(7) . . . . ?
C9 C8 O5 C7 -52.4(9) . . . . ?
C7 C2 O6 C3 -174.9(5) . . . . ?
C1 C2 O6 C3 5.7(8) . . . . ?
C4 C3 O6 C2 179.9(6) . . . . ?
N6 C54 C55 C56 1.1(5) . . . . ?
C62 C54 C55 C56 -177.1(6) 2_656 . . . ?
C54 C55 C56 C57 -1.5(5) . . . . ?
C55 C56 C57 N6 1.3(5) . . . . ?
C55 C56 C57 C58 178.6(5) . . . . ?
N6 C57 C58 C59 0.6(6) . . . . ?
C56 C57 C58 C59 -176.4(5) . . . . ?
N6 C57 C58 C63 -177.6(4) . . . . ?
C56 C57 C58 C63 5.4(7) . . . . ?
C57 C58 C59 N5 4.7(7) . . . . ?
C63 C58 C59 N5 -177.1(4) . . . . ?
C57 C58 C59 C60 -172.9(4) . . . . ?
C63 C58 C59 C60 5.2(8) . . . . ?
N5 C59 C60 C61 -0.4(5) . . . . ?
C58 C59 C60 C61 177.5(5) . . . . ?
C59 C60 C61 C62 0.2(5) . . . . ?
C60 C61 C62 N5 0.1(5) . . . . ?
C60 C61 C62 C54 -175.0(6) . . . 2_656 ?
C59 C58 C63 C64 41.2(6) . . . . ?
C57 C58 C63 C64 -140.6(4) . . . . ?
C59 C58 C63 C82 -137.5(5) . . . . ?
C57 C58 C63 C82 40.7(6) . . . . ?
C82 C63 C64 C65 2.8(7) . . . . ?
C58 C63 C64 C65 -175.9(4) . . . . ?
C63 C64 C65 O7 180.0(4) . . . . ?
C63 C64 C65 C70 -0.5(7) . . . . ?
O7 C66 C67 C68 63.6(5) . . . . ?
C66 C67 C68 C69 166.0(4) . . . . ?
O7 C65 C70 O8 -5.6(6) . . . . ?
C64 C65 C70 O8 174.8(4) . . . . ?
O7 C65 C70 C75 177.7(4) . . . . ?
C64 C65 C70 C75 -1.9(7) . . . . ?
O8 C71 C72 C73 63.2(6) . . . . ?
C71 C72 C73 C74 62.4(6) . . . . ?
C65 C70 C75 O9 179.7(4) . . . . ?
O8 C70 C75 O9 2.9(6) . . . . ?
C65 C70 C75 C82 1.9(7) . . . . ?
O8 C70 C75 C82 -174.9(4) . . . . ?
O9 C76 C77 C78 165.0(6) . . . . ?
O9 C76 C77 C84 -149.7(12) . . . . ?
C76 C77 C78 C79 67.2(9) . . . . ?
C70 C65 O7 C66 174.5(4) . . . . ?
C64 C65 O7 C66 -6.0(6) . . . . ?
C67 C66 O7 C65 -170.0(4) . . . . ?
C65 C70 O8 C71 94.5(5) . . . . ?
C75 C70 O8 C71 -88.7(5) . . . . ?
C72 C71 O8 C70 -176.6(4) . . . . ?
C82 C75 O9 C76 -8.1(7) . . . . ?
C70 C75 O9 C76 174.2(5) . . . . ?
C77 C76 O9 C75 -178.8(5) . . . . ?
C61 C62 N5 C59 -0.4(5) . . . . ?
C54 C62 N5 C59 176.3(3) 2_656 . . . ?
C61 C62 N5 Ni2 -171.2(3) . . . . ?
C54 C62 N5 Ni2 5.5(5) 2_656 . . . ?
C58 C59 N5 C62 -177.8(4) . . . . ?
C60 C59 N5 C62 0.5(5) . . . . ?
C58 C59 N5 Ni2 -8.5(6) . . . . ?
C60 C59 N5 Ni2 169.7(3) . . . . ?
C55 C54 N6 C57 -0.2(5) . . . . ?
C62 C54 N6 C57 178.6(4) 2_656 . . . ?
C55 C54 N6 Ni2 -176.6(3) . . . . ?
C62 C54 N6 Ni2 2.2(5) 2_656 . . . ?
C56 C57 N6 C54 -0.7(5) . . . . ?
C58 C57 N6 C54 -178.5(4) . . . . ?
C56 C57 N6 Ni2 175.1(3) . . . . ?
C58 C57 N6 Ni2 -2.8(6) . . . . ?
C62 N5 Ni2 N6 -5.6(3) . . . 2_656 ?
C59 N5 Ni2 N6 -174.4(4) . . . 2_656 ?
C62 N5 Ni2 N6 174.4(3) . . . . ?
C59 N5 Ni2 N6 5.6(4) . . . . ?
C54 N6 Ni2 N5 175.7(3) . . . . ?
C57 N6 Ni2 N5 0.1(4) . . . . ?
C54 N6 Ni2 N5 -4.3(3) . . . 2_656 ?
C57 N6 Ni2 N5 -179.9(4) . . . 2_656 ?
C51 N3 C81 C19 -170.1(4) . . . . ?
Ni1 N3 C81 C19 -10.0(6) . . . . ?
C51 N3 C81 C53 2.3(5) . . . . ?
Ni1 N3 C81 C53 162.4(3) . . . . ?
C20 C19 C81 N3 4.9(7) . . . . ?
C18 C19 C81 N3 179.7(4) . . . . ?
C20 C19 C81 C53 -165.2(5) . . . . ?
C18 C19 C81 C53 9.6(7) . . . . ?
C52 C53 C81 N3 -1.6(5) . . . . ?
C52 C53 C81 C19 169.6(5) . . . . ?
O9 C75 C82 C63 -177.1(4) . . . . ?
C70 C75 C82 C63 0.4(7) . . . . ?
C64 C63 C82 C75 -2.8(7) . . . . ?
C58 C63 C82 C75 175.9(4) . . . . ?
C41 C36 O11 C83 -116.8(16) . . . . ?
C31 C36 O11 C83 92.5(17) . . . . ?
C36 O11 C83 C38 171.9(13) . . . . ?
C39 C38 C83 O11 135.9(18) . . . . ?
C76 C77 C84 C85 -80(3) . . . . ?

_refine_diff_density_max         1.245
_refine_diff_density_min         -0.672
_refine_diff_density_rms         0.099

_shelx_res_file                  
;

    si-10-1_a.res created by SHELXL-2014/7

TITL si-10-1_a.res in P-1
REM  Yadorkari-X generated
CELL 0.81082 13.0251 13.0786 22.9482 95.5360 105.6270 95.8100
ZERR 3.0 0.0004 0.0004 0.0009 0.0020 0.0020 0.0030
LATT 1
REM  SPGR P-1 triclinic
SFAC C H N Ni O
DISP    C     0.00449    0.00219        15.06
DISP    H     0.00000    0.00000         0.67
DISP    N     0.00850    0.00445        26.82
DISP    Ni    0.30806    1.41047      6541.25
DISP    O     0.01462    0.00814        45.38
UNIT 164.0001 206.0001 12 3 20.0001
SIZE 0.12 0.04 0.01
TEMP -183.0
L.S. 10
FMAP 2
PLAN -20
ACTA
CONF
LIST 4

SIMU 0.001 0.001 2 C38 C39

WGHT    0.137300    1.588200
EXTI    0.009120
FVAR       0.25522   0.61679   0.84714
C1    1    0.207728    0.129785    0.257588    11.00000    0.04766    0.03900 =
         0.05655    0.00855    0.02881   -0.00241
AFIX  43
H1    2    0.283262    0.128772    0.267503    11.00000   -1.20000
AFIX   0
C2    1    0.147220    0.125351    0.196794    11.00000    0.05017    0.05136 =
         0.04917    0.00797    0.02871   -0.00128
C3    1    0.300523    0.097714    0.161491    11.00000    0.06479    0.15190 =
         0.06836    0.00463    0.04426    0.02419
AFIX  23
H3    2    0.311472    0.033377    0.180492    11.00000   -1.20000
H3A   2    0.347598    0.156571    0.189597    11.00000   -1.20000
AFIX   0
C4    1    0.326142    0.088320    0.098537    11.00000    0.09220    0.16984 =
         0.08015    0.02255    0.04818    0.04223
AFIX  23
H4    2    0.307894    0.150546    0.078621    11.00000   -1.20000
H4A   2    0.404216    0.086112    0.105437    11.00000   -1.20000
AFIX   0
C5    1    0.266461   -0.004460    0.057723    11.00000    0.17796    0.12607 =
         0.10745    0.01711    0.08597    0.05928
AFIX  23
H5    2    0.188230   -0.001412    0.049086    11.00000   -1.20000
H5A   2    0.282800   -0.067021    0.077705    11.00000   -1.20000
AFIX   0
C6    1    0.298493   -0.011308   -0.003203    11.00000    0.20256    0.22371 =
         0.09345    0.04056    0.10132    0.10420
AFIX 137
H6    2    0.262969    0.038021   -0.028713    11.00000   -1.50000
H6A   2    0.275967   -0.081725   -0.024909    11.00000   -1.50000
H6B   2    0.376661    0.005478    0.005747    11.00000   -1.50000
AFIX   0
C7    1    0.037628    0.133020    0.181922    11.00000    0.05306    0.05589 =
         0.03992    0.00969    0.01385   -0.00470
C8    1   -0.002327    0.202249    0.086358    11.00000    0.11918    0.10815 =
         0.06852    0.02019    0.03733    0.02403
AFIX  23
H8    2   -0.057751    0.187831    0.046396    11.00000   -1.20000
H8A   2    0.067999    0.195082    0.078677    11.00000   -1.20000
AFIX   0
C9    1   -0.000315    0.312589    0.111582    11.00000    0.07815    0.10172 =
         0.07515    0.01958    0.03673    0.00486
AFIX  23
H9    2    0.057892    0.327574    0.150432    11.00000   -1.20000
H9A   2   -0.068925    0.318152    0.121727    11.00000   -1.20000
AFIX   0
C10   1    0.015337    0.397398    0.072997    11.00000    0.12047    0.12918 =
         0.08369    0.04599    0.05248    0.03351
AFIX  23
H10   2    0.080442    0.387380    0.059846    11.00000   -1.20000
H10A  2   -0.046303    0.385077    0.035701    11.00000   -1.20000
AFIX   0
C11   1    0.025609    0.500695    0.096242    11.00000    0.11854    0.09786 =
         0.12190    0.06192    0.05553    0.02623
AFIX 137
H11   2   -0.043081    0.516835    0.102084    11.00000   -1.50000
H11A  2    0.045876    0.544204    0.067609    11.00000   -1.50000
H11B  2    0.081309    0.514228    0.135500    11.00000   -1.50000
AFIX   0
C12   1   -0.011764    0.138397    0.228043    11.00000    0.04412    0.03813 =
         0.05319    0.00668    0.02117   -0.00251
C13   1   -0.182487    0.112338    0.250544    11.00000    0.04929    0.05234 =
         0.04334    0.00933    0.02498    0.00057
AFIX  23
H13   2   -0.173554    0.168415    0.284431    11.00000   -1.20000
H13A  2   -0.158396    0.049584    0.267985    11.00000   -1.20000
AFIX   0
C14   1   -0.297030    0.090431    0.213224    11.00000    0.04755    0.11665 =
         0.06411    0.02668    0.02472   -0.00630
AFIX  23
H14   2   -0.316140    0.149349    0.190254    11.00000   -1.20000
H14A  2   -0.343946    0.083013    0.240491    11.00000   -1.20000
AFIX   0
C15   1   -0.317795   -0.016859    0.164877    11.00000    0.08317    0.11996 =
         0.05484    0.01080    0.03048    0.01060
AFIX  23
H15   2   -0.270016   -0.008553    0.138149    11.00000   -1.20000
H15A  2   -0.296938   -0.074771    0.188387    11.00000   -1.20000
AFIX   0
C16   1   -0.424267   -0.043885    0.127934    11.00000    0.12043    0.09507 =
         0.12421    0.00630    0.04839   -0.00666
AFIX 137
H16   2   -0.471196   -0.061674    0.153435    11.00000   -1.50000
H16A  2   -0.427887   -0.103657    0.097865    11.00000   -1.50000
H16B  2   -0.447938    0.014835    0.106751    11.00000   -1.50000
AFIX   0
C17   1    0.045742    0.140452    0.288971    11.00000    0.04579    0.04170 =
         0.04598    0.00923    0.02493    0.00151
AFIX  43
H17   2    0.010051    0.145019    0.320001    11.00000   -1.20000
AFIX   0
C18   1    0.155766    0.135764    0.303978    11.00000    0.04910    0.03333 =
         0.04616    0.00272    0.02257    0.00136
C19   1    0.220240    0.137955    0.368087    11.00000    0.04563    0.03605 =
         0.04718    0.00223    0.02748    0.00030
C20   1    0.180076    0.074982    0.406438    11.00000    0.03736    0.03633 =
         0.04325    0.00531    0.01904   -0.00151
C21   1    0.084192    0.001275    0.397321    11.00000    0.03996    0.03813 =
         0.04381    0.00064    0.02056    0.00208
AFIX  43
H21   2    0.032709   -0.023818    0.359337    11.00000   -1.20000
AFIX   0
C22   1    0.080968   -0.025804    0.453221    11.00000    0.04043    0.03560 =
         0.04999    0.00505    0.02404   -0.00115
AFIX  43
H22   2    0.026611   -0.072292    0.460888    11.00000   -1.20000
AFIX   0
C23   1    0.174358    0.028721    0.497829    11.00000    0.03843    0.03135 =
         0.05335    0.00837    0.02545    0.00315
C24   1    0.227123    0.048621    0.564398    11.00000    0.03917    0.03104 =
         0.04552    0.00241    0.02121    0.00615
C25   1    0.214896    0.024846    0.620908    11.00000    0.04036    0.03898 =
         0.05169    0.00918    0.02320    0.00039
AFIX  43
H25   2    0.159558   -0.022709    0.626794    11.00000   -1.20000
AFIX   0
C26   1    0.298009    0.083246    0.666268    11.00000    0.04676    0.04006 =
         0.04443    0.00092    0.02501    0.00542
AFIX  43
H26   2    0.309767    0.083726    0.708993    11.00000   -1.20000
AFIX   0
C27   1    0.363087    0.142842    0.637080    11.00000    0.04487    0.03160 =
         0.05576    0.00913    0.02714    0.00511
C28   1    0.456937    0.220837    0.659009    11.00000    0.03977    0.03570 =
         0.05007    0.00432    0.01725    0.00411
C29   1    0.505053    0.247910    0.725601    11.00000    0.04895    0.03603 =
         0.05113    0.00157    0.02352   -0.00162
C30   1    0.441299    0.269135    0.764578    11.00000    0.05196    0.04141 =
         0.05070   -0.00183    0.02416   -0.00067
AFIX  43
H30   2    0.366031    0.268808    0.748250    11.00000   -1.20000
AFIX   0
C31   1    0.487967    0.290405    0.826445    11.00000    0.05571    0.05469 =
         0.05754   -0.00797    0.02876   -0.00225
C32   1    0.322871    0.328742    0.843792    11.00000    0.06066    0.06114 =
         0.06024   -0.00463    0.02667    0.00316
AFIX  23
H32   2    0.281335    0.261943    0.822013    11.00000   -1.20000
H32A  2    0.315814    0.380354    0.814581    11.00000   -1.20000
AFIX   0
C33   1    0.280731    0.364787    0.896245    11.00000    0.07205    0.08476 =
         0.06300   -0.00823    0.03000    0.00519
AFIX  23
H33   2    0.325174    0.430234    0.918132    11.00000   -1.20000
H33A  2    0.206380    0.380238    0.879557    11.00000   -1.20000
AFIX   0
C34   1    0.280059    0.289487    0.941019    11.00000    0.06461    0.12481 =
         0.06862    0.01788    0.03490    0.02123
AFIX  23
H34   2    0.354879    0.277575    0.960142    11.00000   -1.20000
H34A  2    0.239274    0.222489    0.919073    11.00000   -1.20000
AFIX   0
C35   1    0.229394    0.327175    0.991634    11.00000    0.10537    0.18766 =
         0.08176    0.04225    0.05620    0.05504
AFIX 137
H35   2    0.270423    0.392691    1.014189    11.00000   -1.50000
H35A  2    0.230920    0.275019    1.019678    11.00000   -1.50000
H35B  2    0.154763    0.337675    0.973081    11.00000   -1.50000
AFIX   0
C36   1    0.597140    0.284171    0.851635    11.00000    0.05451    0.12729 =
         0.04551   -0.00781    0.01495   -0.00181
PART 1
C37   1    0.679672    0.372330    0.946072    21.00000    0.05890    0.06015 =
         0.04764   -0.01042    0.01374   -0.01290
AFIX  23
H83   2    0.625565    0.420935    0.937347    21.00000   -1.20000
H84   2    0.744407    0.400188    0.934969    21.00000   -1.20000
PART 0
AFIX   0
C38   1    0.708091    0.354121    1.013512    11.00000    0.13558    0.12515 =
         0.09924   -0.00732    0.04033    0.01691
PART 1
AFIX  23
H85   2    0.758395    0.301609    1.018904    21.00000   -1.20000
H86   2    0.748020    0.419472    1.038219    21.00000   -1.20000
PART 2
AFIX  23
H87   2    0.777872    0.330666    1.032615   -21.00000   -1.20000
H88   2    0.716693    0.428998    1.009570   -21.00000   -1.20000
PART 0
AFIX   0
C39   1    0.624490    0.321789    1.038852    11.00000    0.13498    0.12541 =
         0.09999   -0.00782    0.04062    0.01679
AFIX  23
H39   2    0.584364    0.256111    1.014652    11.00000   -1.20000
H39A  2    0.574098    0.374229    1.034107    11.00000   -1.20000
AFIX   0
C40   1    0.657060    0.305671    1.103345    11.00000    0.21573    0.19215 =
         0.15543    0.06696    0.07367    0.05703
AFIX 137
H40   2    0.706455    0.253343    1.108941    11.00000   -1.50000
H40A  2    0.593287    0.281878    1.115766    11.00000   -1.50000
H40B  2    0.693180    0.371032    1.128384    11.00000   -1.50000
AFIX   0
C41   1    0.660897    0.264748    0.812910    11.00000    0.04907    0.09419 =
         0.05450   -0.01129    0.01616   -0.00923
C42   1    0.835274    0.220058    0.804364    11.00000    0.07015    0.13150 =
         0.08536    0.00081    0.01852    0.00050
AFIX  23
H42   2    0.797836    0.155250    0.778032    11.00000   -1.20000
H42A  2    0.849738    0.271914    0.777882    11.00000   -1.20000
AFIX   0
C43   1    0.936327    0.200509    0.845620    11.00000    0.05968    0.16064 =
         0.09352    0.03303    0.02383    0.01944
AFIX  23
H43   2    0.921375    0.156610    0.875966    11.00000   -1.20000
H43A  2    0.978460    0.266826    0.867771    11.00000   -1.20000
AFIX   0
C44   1    1.005952    0.140709    0.804738    11.00000    0.09535    0.10130 =
         0.20237    0.03201    0.02953    0.00617
AFIX  23
H44   2    1.071595    0.123173    0.833304    11.00000   -1.20000
H44A  2    0.962174    0.074633    0.783383    11.00000   -1.20000
AFIX   0
C45   1    1.037474    0.195908    0.760789    11.00000    0.09470    0.14350 =
         0.13574    0.00639    0.01213   -0.00151
AFIX 137
H45   2    0.973341    0.210744    0.730688    11.00000   -1.50000
H45A  2    1.078772    0.153971    0.740187    11.00000   -1.50000
H45B  2    1.082096    0.261160    0.781115    11.00000   -1.50000
AFIX   0
C46   1    0.615878    0.249943    0.750565    11.00000    0.04754    0.04647 =
         0.05842   -0.00642    0.02291   -0.00361
AFIX  43
H46   2    0.660499    0.241044    0.724329    11.00000   -1.20000
AFIX   0
C47   1    0.503266    0.274537    0.619266    11.00000    0.04175    0.03859 =
         0.05018    0.00085    0.02157   -0.00328
C48   1    0.580718    0.367359    0.629986    11.00000    0.04449    0.03829 =
         0.05424   -0.00411    0.02367   -0.00393
AFIX  43
H48   2    0.621518    0.402988    0.668639    11.00000   -1.20000
AFIX   0
C49   1    0.584198    0.394193    0.574080    11.00000    0.04504    0.03000 =
         0.06375    0.00188    0.03105   -0.00210
AFIX  43
H49   2    0.627746    0.451815    0.567017    11.00000   -1.20000
AFIX   0
C50   1    0.510085    0.319346    0.528294    11.00000    0.03661    0.02735 =
         0.06227    0.00800    0.02639    0.00329
C51   1    0.456232    0.300446    0.462488    11.00000    0.03748    0.03368 =
         0.04993    0.00711    0.02047   -0.00055
C52   1    0.446144    0.350653    0.409250    11.00000    0.04786    0.03465 =
         0.05148    0.00558    0.02750    0.00021
AFIX  43
H52   2    0.489963    0.410798    0.405365    11.00000   -1.20000
AFIX   0
C53   1    0.360480    0.295176    0.364363    11.00000    0.04631    0.04204 =
         0.04865    0.01166    0.02708    0.00470
AFIX  43
H53   2    0.334880    0.310275    0.323692    11.00000   -1.20000
AFIX   0
N1    3    0.316433    0.118327    0.575488    11.00000    0.04025    0.02981 =
         0.04440    0.00295    0.02105   -0.00207
N2    3    0.230810    0.085111    0.467496    11.00000    0.03837    0.02766 =
         0.04799    0.00313    0.01970    0.00104
N3    3    0.379710    0.217066    0.448502    11.00000    0.03940    0.03424 =
         0.04958    0.00760    0.02559    0.00063
N4    3    0.466463    0.249124    0.557581    11.00000    0.03631    0.02948 =
         0.05325    0.00304    0.01966   -0.00057
NI1   4    0.354578    0.159888    0.511906    11.00000    0.03925    0.03539 =
         0.04570    0.00569    0.02131   -0.00394
O1    5    0.433343    0.316650    0.868146    11.00000    0.06742    0.09089 =
         0.05141   -0.01272    0.02856   -0.00017
PART 1
O2    5    0.636761    0.270921    0.913979    21.00000    0.06811    0.04933 =
         0.05684    0.00111    0.02061    0.00043
PART 0
O3    5    0.768110    0.258785    0.841193    11.00000    0.06381    0.17913 =
         0.06173   -0.02225    0.01769    0.00362
O4    5   -0.120549    0.143665    0.209897    11.00000    0.04586    0.06671 =
         0.04593    0.01413    0.01962   -0.00475
O5    5   -0.023064    0.124773    0.122603    11.00000    0.06282    0.08592 =
         0.04393    0.01186    0.02355   -0.00699
O6    5    0.190336    0.114494    0.148554    11.00000    0.06518    0.08035 =
         0.04988    0.00640    0.03566    0.00549
C54   1    0.400324   -0.040518    0.380257    11.00000    0.03690    0.03215 =
         0.04421    0.00014    0.01603   -0.00035
C55   1    0.406812   -0.015502    0.322544    11.00000    0.04100    0.03992 =
         0.04803    0.00484    0.02231    0.00266
AFIX  43
H55   2    0.358933   -0.044311    0.284054    11.00000   -1.20000
AFIX   0
C56   1    0.495567    0.058530    0.332414    11.00000    0.03932    0.03730 =
         0.04417    0.00252    0.02157   -0.00127
AFIX  43
H56   2    0.519984    0.088200    0.301557    11.00000   -1.20000
AFIX   0
C57   1    0.544061    0.082823    0.396106    11.00000    0.03565    0.03472 =
         0.04874    0.00906    0.02235    0.00710
C58   1    0.637676    0.150772    0.434666    11.00000    0.04058    0.02927 =
         0.04736    0.00381    0.02050   -0.00008
C59   1    0.670829    0.155363    0.498578    11.00000    0.03271    0.03584 =
         0.05200    0.00270    0.02200    0.00142
C60   1    0.752868    0.221573    0.547760    11.00000    0.03543    0.03521 =
         0.05621    0.00086    0.02403   -0.00133
AFIX  43
H60   2    0.802695    0.275736    0.542541    11.00000   -1.20000
AFIX   0
C61   1    0.746125    0.192763    0.602498    11.00000    0.04204    0.03783 =
         0.05023    0.00197    0.02230   -0.00118
AFIX  43
H61   2    0.789731    0.223011    0.641809    11.00000   -1.20000
AFIX   0
C62   1    0.660958    0.108460    0.589288    11.00000    0.03955    0.03354 =
         0.04518    0.00166    0.02026   -0.00127
C63   1    0.698552    0.220552    0.404502    11.00000    0.03910    0.03016 =
         0.04769    0.00380    0.02379    0.00033
C64   1    0.810783    0.237157    0.424915    11.00000    0.04185    0.03536 =
         0.04652    0.00862    0.02060    0.00108
AFIX  43
H64   2    0.847946    0.200515    0.456096    11.00000   -1.20000
AFIX   0
C65   1    0.868245    0.307355    0.399610    11.00000    0.04127    0.03517 =
         0.05124    0.00363    0.02593    0.00013
C66   1    1.036795    0.283245    0.467555    11.00000    0.03646    0.04120 =
         0.05408    0.00673    0.01949   -0.00015
AFIX  23
H66   2    1.031865    0.207486    0.456492    11.00000   -1.20000
H66A  2    1.006494    0.295733    0.502409    11.00000   -1.20000
AFIX   0
C67   1    1.151897    0.332225    0.484477    11.00000    0.03994    0.03884 =
         0.05578    0.00533    0.01944    0.00178
AFIX  23
H67   2    1.179395    0.320394    0.448491    11.00000   -1.20000
H67A  2    1.194542    0.296551    0.517019    11.00000   -1.20000
AFIX   0
C68   1    1.171030    0.447889    0.506411    11.00000    0.04336    0.03825 =
         0.05681   -0.00423    0.02586   -0.00593
AFIX  23
H68   2    1.145115    0.486054    0.471225    11.00000   -1.20000
H68A  2    1.129209    0.462795    0.535704    11.00000   -1.20000
AFIX   0
C69   1    1.288386    0.485381    0.536702    11.00000    0.04901    0.04915 =
         0.06359    0.00014    0.02099   -0.00461
AFIX 137
H69   2    1.312429    0.452936    0.573922    11.00000   -1.50000
H69A  2    1.298514    0.560859    0.547170    11.00000   -1.50000
H69B  2    1.330545    0.466731    0.508715    11.00000   -1.50000
AFIX   0
C70   1    0.814143    0.360523    0.353603    11.00000    0.04772    0.03541 =
         0.05726    0.00674    0.03305   -0.00475
C71   1    0.898507    0.396619    0.277060    11.00000    0.05219    0.05287 =
         0.05992    0.00985    0.03234   -0.00302
AFIX  23
H71   2    0.832822    0.370997    0.243263    11.00000   -1.20000
H71A  2    0.941201    0.338593    0.285798    11.00000   -1.20000
AFIX   0
C72   1    0.964462    0.485613    0.259643    11.00000    0.06313    0.06432 =
         0.07367    0.02712    0.04120    0.00274
AFIX  23
H72   2    0.979518    0.461811    0.220867    11.00000   -1.20000
H72A  2    0.920597    0.543102    0.252197    11.00000   -1.20000
AFIX   0
C73   1    1.070070    0.526985    0.306776    11.00000    0.06079    0.04751 =
         0.09680    0.00946    0.04543   -0.00902
AFIX  23
H73   2    1.055636    0.551531    0.345616    11.00000   -1.20000
H73A  2    1.104821    0.587121    0.292843    11.00000   -1.20000
AFIX   0
C74   1    1.146924    0.446039    0.318151    11.00000    0.05484    0.07117 =
         0.09894    0.00595    0.02803   -0.00261
AFIX 137
H74   2    1.119117    0.392613    0.339184    11.00000   -1.50000
H74A  2    1.217798    0.479275    0.343515    11.00000   -1.50000
H74B  2    1.153325    0.414125    0.279075    11.00000   -1.50000
AFIX   0
C75   1    0.702408    0.341635    0.331336    11.00000    0.04299    0.03871 =
         0.05123    0.01074    0.02330    0.00338
C76   1    0.544469    0.374841    0.258244    11.00000    0.05272    0.06047 =
         0.08208    0.03247    0.01558   -0.00078
AFIX  23
H76   2    0.504229    0.386491    0.288719    11.00000   -1.20000
H76A  2    0.525907    0.301573    0.239432    11.00000   -1.20000
AFIX   0
C77   1    0.516691    0.446373    0.210042    11.00000    0.04999    0.08145 =
         0.10420    0.04553    0.00575   -0.00728
AFIX  23
H77   2    0.519436    0.517221    0.230471    11.00000   -1.20000
H77A  2    0.572090    0.448604    0.187768    11.00000   -1.20000
PART 3
AFIX   0
C78   1    0.407512    0.415556    0.164437    31.00000    0.08243    0.06594 =
         0.08321    0.02464    0.02927    0.00704
AFIX  23
H91   2    0.400011    0.459740    0.131240    31.00000   -1.20000
H92   2    0.401966    0.342764    0.146165    31.00000   -1.20000
AFIX   0
C79   1    0.317808    0.426129    0.193239    31.00000    0.07518    0.10380 =
         0.10512    0.04215    0.03658    0.02883
AFIX 137
H93   2    0.319691    0.376265    0.222641    31.00000   -1.50000
H94   2    0.248708    0.412401    0.161560    31.00000   -1.50000
H95   2    0.326450    0.496624    0.214322    31.00000   -1.50000
PART 0
AFIX   0
O7    5    0.978293    0.329203    0.416438    11.00000    0.03940    0.04200 =
         0.05319    0.00780    0.02350   -0.00391
O8    5    0.869862    0.436864    0.331293    11.00000    0.04886    0.03939 =
         0.06317    0.01228    0.03289   -0.00248
O9    5    0.657400    0.398153    0.286562    11.00000    0.04188    0.05053 =
         0.06839    0.02497    0.02370    0.00142
N5    3    0.619611    0.088967    0.528222    11.00000    0.03353    0.03208 =
         0.04529    0.00608    0.01605    0.00277
N6    3    0.483362    0.019961    0.422603    11.00000    0.04324    0.03499 =
         0.04101    0.00288    0.02442   -0.00408
NI2   4    0.500000    0.000000    0.500000    10.50000    0.03854    0.03467 =
         0.04403    0.00448    0.02064   -0.00453
C80   1    0.855805    0.691186    0.353443    11.00000    0.10948    0.08295 =
         0.06190    0.01237    0.02920    0.03358
AFIX 137
H80   2    0.820627    0.729499    0.379679    11.00000   -1.50000
H80A  2    0.900306    0.740213    0.337681    11.00000   -1.50000
H80B  2    0.901258    0.645703    0.377143    11.00000   -1.50000
AFIX   0
O10   5    0.779423    0.632820    0.305790    11.00000    0.09524    0.05629 =
         0.11669    0.02663    0.03138    0.02003
AFIX 147
H10B  2    0.782652    0.569642    0.308775    11.00000   -1.50000
AFIX   0
C81   1    0.316582    0.210340    0.389895    11.00000    0.04046    0.03313 =
         0.05140    0.00696    0.02423    0.00228
C82   1    0.644898    0.271647    0.356561    11.00000    0.03758    0.03776 =
         0.05477    0.00523    0.02344   -0.00068
AFIX  43
H82   2    0.568773    0.258325    0.341241    11.00000   -1.20000
PART 2
AFIX   0
O11   5    0.644970    0.345492    0.909939   -21.00000    0.09616    0.06505 =
         0.03957   -0.01331    0.01538   -0.00596
C83   1    0.635364    0.280292    0.951298   -21.00000    0.12256    0.09516 =
         0.06242   -0.01356    0.02076   -0.04190
AFIX  23
H89   2    0.665920    0.215421    0.944349   -21.00000   -1.20000
H90   2    0.559725    0.263588    0.951697   -21.00000   -1.20000
PART 4
AFIX   0
C84   1    0.391834    0.462041    0.208543   -31.00000    0.00917    0.05275 =
         0.05155   -0.01587    0.00355   -0.01230
AFIX  23
H96   2    0.383225    0.468066    0.250255   -31.00000   -1.20000
H97   2    0.371375    0.525002    0.190049   -31.00000   -1.20000
AFIX   0
C85   1    0.321633    0.362285    0.168542   -31.00000    0.02551    0.05335 =
         0.12597   -0.03198    0.01551   -0.01189
AFIX 137
H98   2    0.364977    0.325412    0.146810   -31.00000   -1.50000
H99   2    0.259667    0.382058    0.138946   -31.00000   -1.50000
H100  2    0.296355    0.317004    0.194856   -31.00000   -1.50000
PART 0

AFIX   0
HKLF 4 1 1 0 0 0 1 0 0 0 1

REM  si-10-1_a.res in P-1
REM R1 =  0.0875 for    8925 Fo > 4sig(Fo)  and  0.1214 for all   13559 data
REM    949 parameters refined using      6 restraints

END

WGHT      0.1372      1.5873

REM Highest difference peak  1.245,  deepest hole -0.672,  1-sigma level  0.099
Q1    1  -0.3464  0.0787  0.1568  11.00000  0.05    1.24
Q2    1   0.2858  0.1653  0.4579  11.00000  0.05    0.75
Q3    1   0.4563 -0.0371  0.4473  11.00000  0.05    0.68
Q4    1   0.5490  0.2492  1.0629  11.00000  0.05    0.67
Q5    1   0.3353  0.0148  0.1166  11.00000  0.05    0.65
Q6    1   0.4065  0.1981  0.5622  11.00000  0.05    0.62
Q7    1   0.5422  0.1013  0.4901  11.00000  0.05    0.59
Q8    1  -0.0734  0.2178  0.1017  11.00000  0.05    0.56
Q9    1   0.3757  0.0562  0.5335  11.00000  0.05    0.54
Q10   1   0.9066  0.1599  0.7830  11.00000  0.05    0.51
Q11   1   0.0000  0.5000  0.0000  10.50000  0.05    0.50
Q12   1   0.2547  0.1169  0.5013  11.00000  0.05    0.50
Q13   1   0.7885  0.3165  0.8140  11.00000  0.05    0.50
Q14   1   0.8348  0.3171  0.8118  11.00000  0.05    0.47
Q15   1   0.5991  0.0657  0.5127  11.00000  0.05    0.47
Q16   1   0.9755  0.9027  0.0075  11.00000  0.05    0.46
Q17   1   1.0138  0.9289  0.0095  11.00000  0.05    0.46
Q18   1   0.4920  0.1135  0.5276  11.00000  0.05    0.46
Q19   1   0.3276  0.2542  0.4866  11.00000  0.05    0.45
Q20   1   0.3983  0.2662  0.5100  11.00000  0.05    0.44
;
_shelx_res_checksum              63547
